# Supplementary material for: Nucleotide mismatches prevent intrinsic self-silencing of hpRNA transgenes to enhance RNAi stability in plants
Source: Nat Commun. 2022 Jul 7;13:3926. doi: 10.1038/s41467-022-31641-5 (PMC9263138; doi:10.1038/s41467-022-31641-5)
Supplement: Supplementary file 4 — Supplementary Data 1 [file 41467_2022_31641_MOESM4_ESM.xlsx]

## Sheet: Sheet1
	Supplementary Data 1. Sequences for McrBC-PCR, bisulfite sequence and RT-PCR primers, 21 and 24-nt GUS sRNA size markers, and oligonucleotides for preparing tri-, di- and mono-phosphorylated EIN2 sRNA
	Oligonucleotide				Sequence					Notes
	Link-35S- F2			YYATYATTGYGATAAAGGAAAG					McrBC-PCR for junction region of hpEIN2[WT] and hpEIN2[G:U] lines
	Link-EIN2- R2			TAATTRCCACCAARTCATACCC
	35S-F3			TGGCTCCTACAAATGCCATC					McrBC-PCR for junction of hpGUS[WT] and hpGUS[G:U] lines
	UP-GUSwt-R1			RRARTTRRCCCCAATCCARTCC
	UP-35S-F2			AGAAAATYTTYGTYAAYATGGTGG					McrBC-PCR for hpPDS[WT] lines
	UP-35S-R2			TCARTRRARATRTCACATCAATCC
	Link-35S-F1			GAYAGTAGAAAAGGAAGGTGG					McrBC-qPCR for hpPDS lines
	Top-35S-REV1			TCAATAAAAATATCACATCAATCCACTT
	Link-35S- F2			YYATYATTGYGATAAAGGAAAGG					Bisulfite sequencing for hpEIN2[WT] and hpEIN2[G:U]
	Link-EIN2- R1			CCRAAACRARCACCTCCTTC
	Link-EIN2- R2			TAATTRCCACCAARTCATACCC
	Link-35S-F1			GAYAGTAGAAAAGGAAGGTGG					Bisulfite sequencing for hpGUS[WT]
	GUSwt-R2			CARRAACTRTTCRCCCTTCAC
	Link-35S-F2			YYATYATTGYGATAAAGGAAAGG
	GUSwt-R1			RCCCTTCACTRCCACTRACC
	UP-35S-F1			GGAGTYTAAGATTYAAATYGAGG					Bisulfite sequencing for hpGUS[G:U]
	GUSgu-R2			CAAAAACTATTCACCCTTCAC
	UP-35S-F2			AGAAAATYTTYGTYAAYATGGTGG
	GUSgu-R1			ACCCTTCACTACCACTAACC
	PDSgen-bisF1			TAAGYTGYAAYAGATGGTTAGG					Bisulfite sequencing for hpRNA-targeted PDS genomic region
	PDSgen-bisF2			ATGGTTAGGATATTGTGAATTTG
	PDSgen-bisR1			RACTACAARAAAAACATAAACAAC
	PDSgen-bisR2			AACATATTAATAARCARRATACC
	hpPDS-bisF1			TYTYYAYTGAYGTAAGGGATG					Bisulfite sequencing for hpPDS
	hpPDS-bisF2			AAGTTYATTTYATTTGGAGAGG
	hpPDS-bisR1			TTTRACATRRCAATAAACACCTC
	hpPDS-bisR2			TCACRCRCTCARRTACTCCC
	EIN2gen-bisF1			YTGAGTAATTATATTATYAGATAG					Bisulfite sequencing for hpRNA-targeted EIN2 genomic region (top strand-specific)
	EIN2gen-bisF2			TATYAGATAGATTTAGGATGG
	EIN2gen-bisR1			ARAARRTRRTTARTARAATTCCAC
	EIN2gen-bisR2			TRARAAARTRACAARACAACCAC
	EIN2gLS-bisF1			AAAATGTTAGAAAAATAGAGAAGG					Bisulfite sequencing for hpRNA-targeted EIN2 genomic region (lower strand-specific)
	EIN2gLS-bisF2			AAATAGAGAAGGTGGTTAGTAG
	EIN2gLS-bisR1			ATCAAATCTRTRAATTTTACTCAAC
	EIN2gLS-bisR2			TARARTTRACCTTRAATCCTACTC
	21nt GUS sRNA marker (GUS21)			AACAGACGCGUGGUUACAGUC					GUS sequence-derived sRNA size markers used in all the sRNA northern blot hybridization
	24 nt GUS sRNA marker (GUS24)			AACAGACGCGUGGUUACAGUCUUG
	T7-EIN24s			5’GGTAATACGACTCACTATAGCACCTCCTTCaATATTTaCAACC3’					Sense (s) and antisense (as) oligonucleotides for making mono-, di-, and tri-phosphorylated sRNA transcript. Green letters represent the T7 RNA polymerase promoter sequence, and blue letters correspond to the EIN2 gene sequence inside the 200 bp target sequence of the hpEIN2 constructs (the lower case letter “a” indicates the substitution of “G” by “A”, which is reflected by the “C” to “T” change…
	T7-EIN24as			5’GGTTGtAAATATtGAAGGAGGTGCTATAGTGAGTCGTATTACC3’
