# Supplementary material for: Nucleotide mismatches prevent intrinsic self-silencing of hpRNA transgenes to enhance RNAi stability in plants
Source: Nat Commun. 2022 Jul 7;13:3926. doi: 10.1038/s41467-022-31641-5 (PMC9263138; doi:10.1038/s41467-022-31641-5)
Supplement: Supplementary file 6 — Source Data [file 41467_2022_31641_MOESM6_ESM.zip]

Archive with 3 entries (2 files):
- Source Data/
- Source Data/Source data for gel blots.pptx
- Source Data/Source data for MUG-Bisulfite-qPCR.xlsx
