# Supplementary material for: Nucleotide mismatches prevent intrinsic self-silencing of hpRNA transgenes to enhance RNAi stability in plants
Source: Nat Commun. 2022 Jul 7;13:3926. doi: 10.1038/s41467-022-31641-5 (PMC9263138; doi:10.1038/s41467-022-31641-5)
Supplement: Supplementary file 6 — Source Data [file 41467_2022_31641_MOESM6_ESM.zip › Source Data/Source data for MUG-Bisulfite-qPCR.xlsx]

## Sheet: Figure 1
	GUS expression data for Figure 1b (yellow highlighted are included in the calculation for Fig. 1c)											Data for Figure 1c
		RP1	RP2	RP3		MUG Average per 5ug	STDEV
	1	3589.28	3330.73	3419.71		3446.57	131.351	PPGH(NT)	4457.98
	2	4392	4160.02	4220.85		4257.62	120.281
	3	4387.98	4296.88	4312.31		4332.39	48.7574
	4	4371.51	4338.07	4287.8		4332.46	42.1353
	5	4749.84	4090.72	4740.78		4527.11	377.953
	6	4669.2	4431.56	4662.93		4587.9	135.429					Constructs	Free energy by MFOLD
	7	4616.95	4579.47	4684.27		4626.9	53.1036					hpGUS[wt]	-471.3
	8	5701.49	5286.91	5670.36		5552.92	230.897					hpGUS[G:U]	-331.7
												hpGUS[1:4]	-214
												hpGUS[2:10]	-302.8
	1	1.41449	1.58643	1.54757		1.51616	0.0901672	hpGUS[WT]
	2	4.01671	2.27673	3.58536		3.29293	0.9061
	3	5.00503	4.83307	5.05672		4.96494	0.117094
	4	6.19362	5.06112	5.01054		5.42176	0.66893
	5	8.43504	6.39667	7.86096		7.56422	1.05109
	6	8.01108	7.12556	9.45085		8.19583	1.1736
	7	8.83349	9.57763	8.77326		9.06146	0.448031
	8	10.3672	11.1234	9.61103		10.3672	0.756194
	9	12.6521	12.6949	12.4568		12.6013	0.126951
	10	12.6211	12.7711	12.7347		12.709	0.0782816
	11	13.1519	12.615	12.9562		12.9077	0.271725
	12	12.1891	16.5258	15.2992		14.6714	2.2355
	13	17.3251	15.2731	16.6947		16.431	1.05112
	14	17.9157	16.9111	16.9903		17.2724	0.558568
	15	13.4084	22.7603	18.676		18.2816	4.68838
	16	24.5612	24.701	24.5268		24.5963	0.0922538
	17	26.4406	26.1002	27.6683		26.7364	0.824839
	18	27.5468	25.4249	28.2275		27.0664	1.46179
	19	28.393	28.5662	28.4402		28.4665	0.0895782
	20	31.173	28.7265	29.6945		29.8647	1.23209
	21	29.7607	28.8314	32.9899		30.5273	2.18268
	22	29.4994	30.1768	33.3475		31.0079	2.05424
	23	33.0044	30.8806	30.8584		31.5811	1.23268
	24	32.1443	32.6789	31.6563		32.1598	0.511451
	25	37.2864	36.1907	37.2411		36.9061	0.619958
	26	33.3263	40.0599	44.2486		39.2116	5.51033
	27	47.8502	42.894	46.3323		45.6921	2.53936
	28	57.4551	52.7191	54.8848		55.0197	2.37085
	29	65.6085	61.1797	62.5514		63.1132	2.26721
	30	70.7417	66.0146	69.0856		68.614	2.39856
	31	105.462	107.838	92.224		101.841	8.41305
	32	123.67	123.686	127.551		124.969	2.23601
	33	138.819	118.566	127.951		128.445	10.1358
	34	266.383	264.974	284.609		271.989	10.952
	35	450.807	453.747	444.935		449.83	4.4864
	36	609.666	600.802	568.843		593.103	21.4728
	37	739.533	732.37	729.486		733.796	5.173
	38	805.933	770.417	791.234		789.195	17.8454
	39	840.184	815.267	812.871		822.774	15.1253
	40	928.798	945.008	922.697		932.167	11.5308
	41	1059.14	1073.54	1056.53		1063.07	9.16244
	42	1127.39	1137.75	970.268		1078.47	93.8483
	43	1368.59	1282.97	1290.56		1314.04	47.3936
	44	1321.73	1361.62	1348.11		1343.82	20.2863
	45	1724.64	1717.31	1655		1698.98	38.2698
	46	1834.4	1727.34	1713.09		1758.28	66.3105
	47	1973.77	1893.96	1876.86		1914.86	51.7238
	48	2187.09	2031.24	2108.37		2108.9	77.9291
	49	2392.27	2252.99	2332.93		2326.07	69.892
	50	2477.14	2312.73	2324.18		2371.35	91.7971
	51	2492.24	2570.12	2515.83		2526.07	39.9363
	52	2636.67	2478.67	2556.89		2557.41	79.0008
	53	2773.55	2617.2	2694.87		2695.21	78.1732
	54	2871.87	2730.23	2800.64		2800.91	70.8196
	55	2970.72	2776.58	2865.4		2870.9	97.1876
	56	2932.09	2849.38	2894.04		2891.84	41.3982
	57	3151.95	2939.9	3043.93		3045.26	106.027
	58	3135.6	3154.31	3123.61		3137.84	15.4708
	59	3557.64	3350.75	3507.28		3471.89	107.894
	1	1.85561	3.46757	2.77691		2.70003	0.808726	hpGUS[G:U]
	2	14.6986	13.3722	13.4829		13.8512	0.735929
	3	17.7071	17.814	17.8783		17.7998	0.086466
	4	18.3269	17.2912	18.6529		18.0903	0.711009
	5	24.2737	21.469	22.6073		22.7833	1.41062
	6	25.6337	25.2911	24.3551		25.0933	0.661821
	7	25.7203	26.275	25.1197		25.705	0.577828
	8	25.4032	24.4196	27.8329		25.8852	1.75698
	9	25.98	25.156	26.857		25.9977	0.850628
	10	26.4873	26.6639	26.7432		26.6315	0.130986
	11	28.2801	28.8197	29.2892		28.7963	0.504964
	12	29.3325	30.9579	33.7459		31.3454	2.23211
	13	32.6972	32.17	31.9893		32.2855	0.367786
	14	31.2407	34.3791	33.2746		32.9648	1.59199
	15	31.0634	33.2859	35.2277		33.1923	2.08369
	16	35.7902	36.2893	35.8997		35.9931	0.262314
	17	38.8777	39.372	33.4664		37.2387	3.27623
	18	39.4687	37.2556	39.3184		38.6809	1.23665
	19	40.6615	41.2388	43.6724		41.8576	1.59797
	20	43.3807	40.6071	42.195		42.0609	1.39161
	21	43.6216	41.4271	43.1004		42.7164	1.14652
	22	41.7582	44.6626	44.0232		43.4813	1.52615
	23	44.1737	45.1585	43.4248		44.2523	0.869525
	24	45.7661	44.3991	45.7546		45.3066	0.785966
	25	46.176	45.9384	44.3761		45.4968	0.977864
	26	44.5539	48.5709	47.0836		46.7362	2.0309
	27	42.3584	50.0632	48.2171		46.8796	4.02281
	28	47.2742	46.0013	47.6801		46.9852	0.87593
	29	48.1217	48.1763	47.7526		48.0169	0.230448
	30	49.0127	51.7176	46.0282		48.9195	2.84589
	31	50.4987	58.0917	49.0741		52.5548	4.84766
	32	69.4076	57.494	65.1353		64.0123	6.03569
	33	68.9844	64.8882	67.5379		67.1368	2.07737
	34	69.2645	65.9653	66.2704		67.1667	1.82314
	35	68.23	67.5199	71.7684		69.1727	2.27579
	36	73.5956	73.6963	71.6813		72.9911	1.13542
	37	77.8974	75.2696	76.5947		76.5872	1.31396
	38	78.5029	77.2557	77.5363		77.7649	0.654272
	39	81.232	81.8572	83.6032		82.2308	1.22893
	40	86.1584	82.6926	89.3819		86.0776	3.34536
	41	91.3596	94.9165	91.5049		92.5937	2.01291
	42	96.1536	95.2841	93.3059		94.9145	1.4594
	43	99.3673	93.7683	94.337		95.8242	3.08155
	44	94.6809	98.7409	95.7874		96.403	2.09883
	45	103.004	99.5884	102.144		101.579	1.77639
	46	97.4346	106.915	104.537		102.962	4.93244
	47	109.472	98.2322	109.557		105.753	6.51379
	48	106.276	105.079	106.707		106.021	0.843673
	49	121.46	117.892	117.907		119.086	2.05537
	50	122.34	123.582	123.025		122.982	0.622083
	51	133.799	127.415	130.944		130.72	3.19769
	52	136.431	135.652	135.579		135.888	0.472464
	53	138.97	134.533	137.025		136.843	2.22396
	54	141.257	134.102	135.386		136.915	3.81433
	55	133.469	145.486	138.734		139.23	6.02377
	56	151.282	142.947	149.003		147.744	4.30771
	57	161.854	155.123	158.951		158.643	3.37606
	58	173.629	167.254	171.322		170.735	3.22801
	59	173.928	167.962	181.224		174.371	6.64193
	60	191.984	207.567	201.884		200.478	7.88626
	61	200.45	200.476	206.74		202.555	3.62427
	62	212.646	243.556	228.344		228.182	15.4555
	63	253.034	249.21	251.015		251.086	1.9129
	64	288.801	284.115	287.144		286.687	2.376
	65	281.208	279.721	300.449		287.126	11.5616
	66	290.917	287.588	287.544		288.683	1.93467
	67	293.33	286.165	291.684		290.393	3.75307
	68	282.664	303.54	291.872		292.692	10.4618
	69	293.559	295.99	311.951		300.5	9.99098
	70	303.547	323.644	310.75		312.647	10.1819
	71	357.831	385.459	370.674		371.321	13.8255
	72	376.673	374.153	374.995		375.274	1.28284
	73	2137.88	2189.29	2162.98		2163.38	25.7096
	74	2470.92	2400.32	2445.25		2438.83	35.7352
	1	143.517	125.559	135.888		134.988	9.01287	hpGUS[1:4]
	2	190.337	196.02	192.258		192.872	2.8905
	3	289.69	282.913	285.907		286.17	3.3962
	4	293.871	287.402	291.782		291.018	3.30118
	5	384.83	361.678	373.917		373.475	11.5826
	6	396.305	377.985	388.099		387.463	9.17668
	7	392.763	386.392	396.703		391.953	5.20326
	8	415.65	397.87	405.832		406.45	8.90608
	9	439.577	408.112	421.596		423.095	15.7857
	10	425.023	429.848	423.562		426.144	3.28943
	11	502.436	493.128	496.832		497.465	4.68597
	12	580.951	553.71	566.263		566.974	13.6343
	13	627.378	613.676	610.619		617.224	8.92547
	14	670.439	660.483	664.818		665.247	4.99172
	15	688.18	643.806	664.948		665.645	22.195
	16	711.971	681.11	695.498		696.193	15.4424
	17	676.6	782.423	718.196		725.74	53.3131
	18	784.222	764.084	775.245		774.517	10.0885
	19	801.854	787.636	793.438		794.31	7.14905
	20	851.589	744.365	799.963		798.639	53.6244
	21	738.022	864.514	867.9		823.479	74.0266
	22	813.965	895.447	840.608		850.006	41.5462
	23	872.699	893.455	861.533		875.895	16.1994
	24	899.149	894.292	872.334		888.592	14.2877
	25	908.92	907.465	910.982		909.123	1.76721
	26	924.558	997.939	962.208		961.568	36.695
	27	909.966	1011.41	997.835		973.07	55.0697
	28	1002.11	1028.09	1012.98		1014.39	13.0467
	29	968.83	1130.43	1047.57		1048.94	80.8067
	30	984.431	1119.64	1091.27		1065.11	71.3
	31	1162.56	1215.64	1248.72		1208.98	43.4653
	32	1224.69	1279.01	1241.54		1248.42	27.8042
	33	1206.12	1348.78	1274.81		1276.57	71.3423
	1	13.8105	10.9003	11.5944		12.1017	1.52003	hpGUS[2:10]
	2	25.3714	25.2089	24.6875		25.0892	0.357295
	3	25.9567	32.1185	29.1618		29.079	3.08174
	4	45.0449	43.6282	44.367		44.3467	0.708601
	5	50.6063	63.5108	50.4233		54.8468	7.50379
	6	57.5154	57.0177	57.8036		57.4456	0.397583
	7	62.3449	69.7468	54.3705		62.1541	7.68992
	8	62.4344	62.2527	61.7804		62.1559	0.337618
	9	76.7325	74.0297	74.9443		75.2355	1.37474
	10	74.942	80.063	79.2499		78.085	2.75207
	11	81.7268	81.507	80.8116		81.3485	0.477794
	12	89.6332	84.3842	86.4656		86.8277	2.64316
	13	86.6623	112.343	104.586		101.197	13.1716
	14	109.161	109.742	109.617		109.507	0.305907
	15	134.91	149.16	139.568		141.213	7.2657
	16	166.862	160.589	162.628		163.36	3.19996
	17	170.673	167.957	168.386		169.005	1.45986
	18	200.259	184.873	193.176		192.769	7.70061
	19	205.032	199.489	201.695		202.072	2.79068
	20	231.376	229.667	230.128		230.39	0.884604
	21	232.118	239.687	225.794		232.533	6.95546
	22	241.695	246.997	237.759		242.15	4.63587
	23	253.667	253.907	251.78		253.118	1.16501
	24	259.227	260.809	250.037		256.691	5.81659
	25	261.127	263.305	252.515		258.982	5.70606
	26	261.37	295.924	285.839		281.044	17.7691
	27	291.691	319.323	325.58		312.198	18.0329
	28	362.102	375.959	387.641		375.234	12.785
	29	1953.62	1600.36	1772.56		1775.52	176.648
	30	2403.9	1807.98	2104.87		2105.58	297.958
	31	2851.81	2658.8	2657.81		2722.8	111.72
	32	3238.56	3334.99	3187.44		3253.66	74.9296
	33	3397.52	3353.77	3372.68		3374.66	21.9449
	34	3662.28	3645.57	3562.69		3623.51	53.3342
	35	3762.26	3774.57	3680.76		3739.19	50.9817
	36	3736.14	3759.57	3756.27		3750.66	12.6792
	37	3831.88	3821.38	3766.04		3806.43	35.3765
	38	3800.69	3970.19	3885.93		3885.6	84.7508
	39	4101.84	4018.67	3893.03		4004.51	105.124
	40	4723.07	4082.55	3972.76		4259.46	405.23
	41	4350.65	4358.03	4351.5		4353.39	4.04059

## Sheet: Fig 2c,d & Suppl Fig 4a
	Hypocotyl length data for Figure 2c,d and Supplementary Figure 4a
		Area	Angle	Length	Col-0 (WT)			Area	Angle	Length	Col-0 (WT)
	1	254	-89.774	253.337			1	253	-89.545	252.008
	2	0.004	-89.774	1			2	0.004	-89.545	1
	3	0.002	0	0.547	WT		3	0.002	0	0.592	WT
	4	0.002	0	0.594	WT		4	0.002	0	0.397	WT
	5	0.002	0	0.48	WT		5	0.002	0	0.548	WT
	6	0.002	0	0.364	WT		6	0.002	0	0.42	WT
	7	0.001	0	0.347	WT		7	0.002	0	0.541	WT
	8	0.002	0	0.387	WT		8	0.002	0	0.44	WT
	9	0.002	0	0.451	WT		9	0.002	0	0.488	WT
	10	0.003	0	0.632	WT		10	0.002	0	0.508	WT
	11	0.002	0	0.498	WT		11	0.002	0	0.502	WT
	12	0.002	0	0.45	WT		12	0.002	0	0.453	WT
	13	0.002	0	0.512	WT		13	0.002	0	0.53	WT
	14	0.002	0	0.447	WT		14	0.002	0	0.547	WT
	15	0.002	0	0.401	WT
	16	0.002	0	0.559	WT						hpEIN2[G:U] lines
	17	0.002	0	0.446	WT		15	0.007	0	1.63	1
	18	0.002	0	0.543	WT		16	0.006	0	1.53	1
	19	0.002	0	0.495	WT		17	0.007	0	1.769	1
	20	0.002	0	0.539	WT		18	0.007	0	1.656	1
	21	0.002	0	0.553	WT		19	0.006	0	1.529	1
	22	0.002	0	0.453	WT		20	0.006	0	1.576	1
							21	0.006	0	1.58	1
					hpEIN2[WT] lines		22	0.006	0	1.603	1
	23	0.007	0	1.707	1		23	0.007	0	1.639	1
	24	0.006	0	1.347	1		24	0.006	0	1.551	1
	25	0.007	0	1.613	1		25	0.006	0	1.543	1
	26	0.007	0	1.732	1		26	0.006	0	1.569	1
	27	0.007	0	1.692	1
	28	0.007	0	1.777	1
	29	0.007	0	1.726	1		27	0.006	0	1.496	2
	30	0.006	0	1.418	1		28	0.006	0	1.504	2
	31	0.007	0	1.684	1		29	0.006	0	1.485	2
	32	0.006	0	1.378	1		30	0.006	0	1.557	2
	33	0.006	0	1.491	1		31	0.005	0	1.35	2
	34	0.008	0	1.884	1		32	0.007	0	1.792	2
							33	0.007	0	1.763	2
							34	0.007	0	1.675	2
	37	0.004	0	0.873	2		35	0.006	0	1.614	2
	38	0.004	0	0.97	2		36	0.007	0	1.623	2
	39	0.003	0	0.772	2		37	0.006	0	1.48	2
	40	0.003	0	0.731	2
	41	0.003	0	0.704	2
	42	0.003	0	0.715	2		38	0.007	0	1.692	3
	43	0.004	0	1.018	2		39	0.006	0	1.593	3
	44	0.005	0	1.121	2		40	0.007	0	1.785	3
	45	0.003	0	0.735	2		41	0.007	0	1.858	3
	46	0.003	0	0.784	2		42	0.007	0	1.756	3
	47	0.006	0	1.414	2		43	0.007	0	1.647	3
							44	0.007	0	1.622	3
							45	0.007	0	1.711	3
	48	0.004	0	0.913	3		46	0.007	0	1.804	3
	49	0.003	0	0.669	3		47	0.007	0	1.68	3
	50	0.004	0	0.889	3		48	0.007	0	1.66	3
	51	0.002	0	0.599	3		49	0.006	0	1.408	3
	52	0.004	0	0.87	3
	53	0.004	0	1.043	3
	54	0.007	0	1.687	3		50	0.006	0	1.453	13
	55	0.004	0	1.098	3		51	0.006	0	1.398	13
	56	0.007	0	1.626	3		52	0.007	0	1.608	13
	57	0.003	0	0.756	3		53	0.006	0	1.406	13
	58	0.004	0	0.914	3		54	0.005	0	1.121	13
	59	0.004	0	0.978	3		55	0.004	0	0.908	13
							56	0.006	0	1.325	13
							57	0.006	0	1.37	13
	60	0.005	0	1.185	4		58	0.007	0	1.616	13
	61	0.005	0	1.324	4		59	0.006	0	1.523	13
	62	0.003	0	0.743	4		60	0.006	0	1.399	13
	63	0.004	0	1.087	4
	64	0.002	0	0.56	4
	65	0.007	0	1.675	4		61	0.004	0	0.881	5
	66	0.003	0	0.678	4		62	0.004	0	0.998	5
	67	0.005	0	1.169	4		63	0.003	0	0.799	5
	68	0.005	0	1.289	4		64	0.003	0	0.745	5
	69	0.004	0	1.068	4		65	0.002	0	0.551	5
	70	0.005	0	1.227	4		66	0.004	0	0.956	5
	71	0.007	0	1.648	4		67	0.003	0	0.711	5
							68	0.003	0	0.778	5
							69	0.003	0	0.683	5
	72	0.003	0	0.822	5		70	0.003	0	0.634	5
	73	0.003	0	0.757	5		71	0.004	0	0.869	5
	74	0.003	0	0.67	5
	75	0.003	0	0.74	5
	76	0.003	0	0.826	5		74	0.007	0	1.759	6
	77	0.004	0	0.882	5		75	0.006	0	1.422	6
	78	0.003	0	0.836	5		76	0.006	0	1.593	6
	79	0.003	0	0.751	5		77	0.006	0	1.578	6
	80	0.003	0	0.795	5		78	0.007	0	1.833	6
	81	0.003	0	0.683	5		79	0.007	0	1.764	6
	82	0.004	0	0.854	5		80	0.008	0	1.865	6
	83	0.002	0	0.612	5		81	0.007	0	1.818	6
							82	0.007	0	1.733	6
							83	0.007	0	1.661	6
	86	0.005	0	1.227	6
	87	0.003	0	0.702	6
	88	0.006	0	1.464	6		84	0.007	0	1.594	14
	89	0.003	0	0.854	6		85	0.005	0	1.116	14
	90	0.004	0	0.878	6		86	0.005	0	1.298	14
	91	0.003	0	0.681	6		87	0.004	0	0.895	14
	92	0.007	0	1.715	6		88	0.006	0	1.416	14
	93	0.006	0	1.554	6		89	0.005	0	1.261	14
	94	0.007	0	1.7	6		90	0.005	0	1.253	14
	95	0.006	0	1.516	6		91	0.006	0	1.36	14
	96	0.007	0	1.692	6		92	0.005	0	1.107	14
							93	0.006	0	1.351	14
							94	0.005	0	1.282	14
	99	0.007	0	1.703	7
	100	0.006	0	1.401	7
	101	0.006	0	1.463	7		95	0.004	0	0.974	8
	102	0.006	0	1.434	7		96	0.004	0	1.051	8
	103	0.006	0	1.418	7		97	0.004	0	1.038	8
	104	0.006	0	1.545	7		98	0.005	0	1.303	8
	105	0.006	0	1.524	7		99	0.007	0	1.657	8
	106	0.005	0	1.209	7		100	0.006	0	1.498	8
	107	0.007	0	1.623	7		101	0.007	0	1.742	8
	108	0.006	0	1.456	7		102	0.005	0	1.258	8
							103	0.006	0	1.582	8
							104	0.004	0	1.053	8
	111	0.003	0	0.801	8		105	0.005	0	1.299	8
	112	0.005	0	1.174	8
	113	0.006	0	1.422	8
	114	0.005	0	1.341	8		106	0.006	0	1.437	9
	115	0.006	0	1.544	8		107	0.006	0	1.528	9
	116	0.007	0	1.678	8		108	0.006	0	1.467	9
	117	0.005	0	1.179	8		109	0.004	0	0.955	9
	118	0.006	0	1.599	8		110	0.006	0	1.559	9
	119	0.007	0	1.775	8		111	0.005	0	1.333	9
	120	0.006	0	1.397	8		112	0.006	0	1.556	9
	121	0.003	0	0.8	8		113	0.006	0	1.512	9
							114	0.004	0	1.047	9
							115	0.004	0	1.022	9
	124	0.003	0	0.823	9		116	0.005	0	1.322	9
	125	0.002	0	0.616	9
	126	0.003	0	0.654	9
	127	0.003	0	0.799	9		117	0.006	0	1.45	10
	128	0.003	0	0.773	9		118	0.005	0	1.341	10
	129	0.003	0	0.75	9		119	0.004	0	1.051	10
	130	0.003	0	0.782	9		120	0.009	0	2.119	10
	131	0.003	0	0.74	9		121	0.008	0	1.952	10
	132	0.003	0	0.782	9		122	0.005	0	1.213	10
	133	0.002	0	0.605	9		123	0.005	0	1.322	10
							124	0.006	0	1.575	10
							125	0.006	0	1.588	10
	136	0.003	0	0.703	10		126	0.005	0	1.363	10
	137	0.003	0	0.739	10		127	0.006	0	1.574	10
	138	0.003	0	0.833	10		128	0.006	0	1.395	10
	139	0.003	0	0.665	10
	140	0.002	0	0.52	10
	141	0.004	0	0.921	10		129	0.006	0	1.448	11
	142	0.003	0	0.649	10		130	0.006	0	1.387	11
	143	0.003	0	0.653	10		131	0.006	0	1.598	11
	144	0.004	0	0.917	10		132	0.006	0	1.449	11
	145	0.004	0	1.009	10		133	0.007	0	1.681	11
							134	0.006	0	1.494	11
							135	0.006	0	1.525	11
	148	0.006	0	1.542	11		136	0.006	0	1.504	11
	149	0.007	0	1.782	11		137	0.005	0	1.127	11
	150	0.007	0	1.747	11		138	0.006	0	1.365	11
	151	0.007	0	1.808	11		139	0.007	0	1.63	11
	152	0.006	0	1.49	11		140	0.007	0	1.751	11
	153	0.007	0	1.649	11
	154	0.007	0	1.728	11
	155	0.007	0	1.635	11		141	0.006	0	1.544	12
	156	0.006	0	1.401	11		142	0.006	0	1.504	12
	157	0.005	0	1.209	11		143	0.006	0	1.569	12
							144	0.007	0	1.645	12
							145	0.006	0	1.563	12
	160	0.002	0	0.548	12		146	0.005	0	1.321	12
	161	0.002	0	0.6	12		147	0.006	0	1.519	12
	162	0.002	0	0.598	12		148	0.006	0	1.481	12
	163	0.002	0	0.59	12		149	0.006	0	1.546	12
	164	0.003	0	0.635	12		150	0.004	0	1.07	12
	165	0.002	0	0.611	12		151	0.006	0	1.42	12
	166	0.003	0	0.615	12		152	0.006	0	1.527	12
	167	0.002	0	0.513	12
	168	0.002	0	0.463	12
	169	0.002	0	0.494	12		153	0.005	0	1.377	13
							154	0.007	0	1.721	13
							155	0.007	0	1.69	13
	172	0.006	0	1.413	13		156	0.007	0	1.658	13
	173	0.007	0	1.685	13		157	0.006	0	1.587	13
	174	0.003	0	0.723	13		158	0.007	0	1.708	13
	175	0.003	0	0.717	13		159	0.006	0	1.445	13
	176	0.007	0	1.683	13		160	0.006	0	1.594	13
	177	0.006	0	1.437	13		161	0.005	0	1.315	13
	178	0.006	0	1.428	13		162	0.006	0	1.572	13
	179	0.006	0	1.428	13		163	0.006	0	1.607	13
	180	0.007	0	1.801	13		164	0.007	0	1.739	13
	181	0.005	0	1.156	13
							167	0.007	0	1.711	14
	184	0.003	0	0.729	14		168	0.007	0	1.754	14
	185	0.003	0	0.761	14		169	0.007	0	1.632	14
	186	0.003	0	0.773	14		170	0.006	0	1.46	14
	187	0.003	0	0.708	14		171	0.008	0	1.895	14
	188	0.003	0	0.717	14		172	0.007	0	1.81	14
	189	0.003	0	0.771	14		173	0.007	0	1.778	14
	190	0.003	0	0.687	14		174	0.007	0	1.788	14
	191	0.002	0	0.624	14		175	0.006	0	1.604	14
	192	0.003	0	0.639	14		176	0.006	0	1.424	14
	193	0.003	0	0.754	14
							177	0.006	0	1.554	15
	196	0.007	0	1.783	15		178	0.007	0	1.683	15
	197	0.007	0	1.74	15		179	0.006	0	1.578	15
	198	0.003	0	0.746	15		180	0.008	0	1.996	15
	199	0.007	0	1.757	15		181	0.008	0	1.901	15
	200	0.006	0	1.539	15		182	0.007	0	1.851	15
	201	0.005	0	1.314	15		183	0.009	0	2.175	15
	202	0.006	0	1.56	15		184	0.006	0	1.529	15
	203	0.006	0	1.425	15		185	0.006	0	1.4	15
	204	0.007	0	1.696	15		186	0.006	0	1.422	15
	205	0.006	0	1.475	15		187	0.007	0	1.64	15
							188	0.006	0	1.6	15
	208	0.003	0	0.823	16
	209	0.003	0	0.838	16		191	0.007	0	1.757	16
	210	0.004	0	0.901	16		192	0.007	0	1.806	16
	211	0.006	0	1.451	16		193	0.008	0	1.883	16
	212	0.003	0	0.875	16		194	0.007	0	1.8	16
	213	0.004	0	0.961	16		195	0.006	0	1.425	16
	214	0.004	0	1.084	16		196	0.007	0	1.692	16
	215	0.003	0	0.771	16		197	0.006	0	1.513	16
	216	0.004	0	0.925	16		198	0.006	0	1.494	16
	217	0.003	0	0.783	16		199	0.007	0	1.79	16
							200	0.007	0	1.679	16
	220	0.005	0	1.267	17
	221	0.004	0	1.12	17		203	0.006	0	1.548	17
	222	0.004	0	1.105	17		204	0.006	0	1.554	17
	223	0.003	0	0.83	17		205	0.006	0	1.556	17
	224	0.004	0	0.876	17		206	0.006	0	1.566	17
	225	0.003	0	0.788	17		207	0.006	0	1.511	17
	226	0.003	0	0.673	17		208	0.007	0	1.631	17
	227	0.004	0	1.091	17		209	0.007	0	1.63	17
	228	0.007	0	1.718	17		210	0.007	0	1.699	17
	229	0.005	0	1.327	17		211	0.007	0	1.826	17
							212	0.004	0	1.046	17
	232	0.007	0	1.836	18
	233	0.006	0	1.459	18		213	0.003	0	0.705	18
	234	0.006	0	1.428	18		214	0.003	0	0.74	18
	235	0.006	0	1.432	18		215	0.003	0	0.846	18
	236	0.004	0	1.106	18		216	0.003	0	0.759	18
	237	0.005	0	1.276	18		217	0.003	0	0.767	18
	238	0.005	0	1.283	18		218	0.003	0	0.629	18
	239	0.006	0	1.437	18		219	0.003	0	0.633	18
	240	0.006	0	1.385	18		220	0.003	0	0.717	18
	241	0.007	0	1.782	18		221	0.003	0	0.654	18
							222	0.003	0	0.649	18
							223	0.003	0	0.633	18
	244	0.005	0	1.193	19		224	0.003	0	0.796	18
	245	0.004	0	1.078	19
	246	0.004	0	0.935	19
	247	0.004	0	1.098	19		225	0.005	0	1.29	19
	248	0.003	0	0.796	19		226	0.005	0	1.106	19
	249	0.003	0	0.85	19		227	0.005	0	1.209	19
	250	0.004	0	1.09	19		228	0.006	0	1.405	19
	251	0.004	0	0.878	19		229	0.003	0	0.782	19
	252	0.004	0	0.979	19		230	0.003	0	0.847	19
	253	0.006	0	1.622	19		231	0.006	0	1.534	19
							232	0.004	0	0.863	19
							233	0.004	0	1.066	19
	256	0.004	0	1.07	20		234	0.007	0	1.728	19
	257	0.005	0	1.171	20		235	0.007	0	1.686	19
	258	0.006	0	1.415	20		236	0.006	0	1.513	19
	259	0.005	0	1.335	20
	260	0.005	0	1.348	20
	261	0.007	0	1.831	20		237	0.007	0	1.63	20
	262	0.005	0	1.274	20		238	0.007	0	1.733	20
	263	0.005	0	1.268	20		239	0.006	0	1.549	20
	264	0.004	0	0.956	20		240	0.006	0	1.535	20
	265	0.005	0	1.197	20		241	0.006	0	1.545	20
							242	0.006	0	1.394	20
							243	0.006	0	1.537	20
							244	0.007	0	1.704	20
							245	0.006	0	1.503	20
							246	0.006	0	1.543	20
							247	0.005	0	1.333	20
							248	0.006	0	1.385	20

## Sheet: Figure 4a
	GUS expression data for Figure 4a
		RP1	RP2	RP3		MUG average per 5ug	STDEV
	1	138.819	118.566	127.951		128.445	10.1358	hpGUS (WT)
	2	2636.67	2478.67	2556.89		2557.41	79.0008
	3	47.8502	42.894	46.3323		45.6921	2.53936
	4	13.1519	12.615	12.9562		12.9077	0.271725
	5	2187.09	2031.24	2108.37		2108.9	77.9291
	6	70.7417	66.0146	69.0856		68.614	2.39856
	7	12.6211	12.7711	12.7347		12.709	0.0782816
	8	1973.77	1893.96	1876.86		1914.86	51.7238
	9	2477.14	2312.73	2324.18		2371.35	91.7971
	10	1368.59	1282.97	1290.56		1314.04	47.3936
	1	173.629	167.254	171.322		170.735	3.22801	hpGUS (G:U)
	2	69.4076	57.494	65.1353		64.0123	6.03569
	3	41.7582	44.6626	44.0232		43.4813	1.52615
	4	44.1737	45.1585	43.4248		44.2523	0.869525
	5	45.7661	44.3991	45.7546		45.3066	0.785966
	6	46.176	45.9384	44.3761		45.4968	0.977864
	7	44.5539	48.5709	47.0836		46.7362	2.0309
	8	161.854	155.123	158.951		158.643	3.37606
	9	24.2737	21.469	22.6073		22.7833	1.41062
	10	18.3269	17.2912	18.6529		18.0903	0.711009

## Sheet: Figure 4c,d
		35S promoter bisulfite data for Figure 4c
		C	CAC	hp[G:U]-2	hp[G:U]-4	hp[G:U]-6	hp[G:U]-10		hp[WT]-6	hp[WT]-7
		A		0	0	0	0		0	0					Summary of 35S promoter methylation for Figure 4d
		C	CGA	7.57576	7.59804	29	15		19.823	7.96178
		G		0	0	0	0		0	0							CG methylation
		A		0	0	0	0		0	0
		G		0	0	0	0		0	0					hp[G:U]-2	hp[G:U]-4	hp[G:U]-6	hp[G:U]-10		hp[WT]-6	hp[WT]-7
		G		0	0	0	0		0	0				CGA	7.57576	7.59804	29	15		19.823	7.96178
		A		0	0	0	0		0	0				CGT	1.1236	8.98981	7	6		94.6168	17.3713
		G		0	0	0	0		0	0				CGT	5.54913	3.62573	8	7		26.0285	12.9001
		C	CAT	7.88043	8.21192	6	9		65.9554	27.6667				CGT	8.49598	3.75303	9	8		9.76139	0
		A		0	0	0	0		0	0				CGT	4.77387	6.20347	8	7		21.8	2.5463
		T		0	0	0	0		0	0				CGC	2.23048	4.82077	6	4		13.3094	7.16648
		C	CGT	1.1236	8.98981	7	6		94.6168	17.3713				CGC	11.0228	6.21814	12	8		13.7164	1.72414
		G		0	0	0	0		0	0				CGC	7.32177	4.29515	7.32177	4.29515		21.0823	8.10474
		T		0	0	0	0		0	0				CGA	3.98323	9.01826	3.98323	9.01826		25.7962	11.658
		G		0	0	0	0		0	0
		G		0	0	0	0		0	0
		A		0	0	0	0		0	0							CHG methylation
		A		0	0	0	0		0	0
		A		0	0	0	0		0	0					hp[G:U]-2	hp[G:U]-4	hp[G:U]-6	hp[G:U]-10		hp[WT]-6	hp[WT]-7
		A		0	0	0	0		0	0				CTG	9.3981	4.90731	10	6		33.3847	13.9175
		A		0	0	0	0		0	0
		G		0	0	0	0		0	0
		A		0	0	0	0		0	0							CHH methylation
		A		0	0	0	0		0	0
		G		0	0	0	0		0	0					hp[G:U]-2	hp[G:U]-4	hp[G:U]-6	hp[G:U]-10		hp[WT]-6	hp[WT]-7
		A		0	0	0	0		0	0				CAT	7.88043	8.21192	6	9		65.9554	27.6667
		C	CGT	5.54913	3.62573	8	7		26.0285	12.9001				CCA	3.40285	6.00214	7	5		36.0854	15.5268
		G		0	0	0	0		0	0				CAA	5.89595	6.86499	6	5		39.0128	15.1298
		T		0	0	0	0		0	0				CCA	10.6776	7.50816	9	7		22.2586	4.16254
		T		0	0	0	0		0	0				CAC	8.29103	8.04694	10	9		35.0053	18.1885
		C	CCA	3.40285	6.00214	7	5		36.0854	15.5268				CTT	3.19549	8.10329	3.19549	8.10329		43.6238	5.37634
		C	CAA	5.89595	6.86499	6	5		39.0128	15.1298				CAA	10.582	13.0793	13	14		29.0689	19.1682
		A		0	0	0	0		0	0				CAA	7.69231	9.10364	10	8		28.7276	4.78905
		A		0	0	0	0		0	0				CAT	8.37696	4.88771	9	6		25.903	4.05028
		C	CCA	10.6776	7.50816	9	7		22.2586	4.16254				CTC	4.74604	5.5235	7	5.5235		47.7343	19.5552
		C	CAC	8.29103	8.04694	10	9		35.0053	18.1885				CCA	5.29248	3.35893	6	4		26.7988	10.2421
		A		0	0	0	0		0	0				CAC	10.2823	9.12779	11	10		60.282	26.2372
		C	CGT	8.49598	3.75303	9	8		9.76139	0				CAC	15.6812	15.528	14	13		54.4265	23.1796
		G		0	0	0	0		0	0				CAA	11.1538	16.3706	15	12		41.3939	8.9838
		T		0	0	0	0		0	0				CCC	8.36417	4.40957	7	6		48.7817	25.7124
		C	CTT	3.19549	8.10329	3.19549	8.10329		43.6238	5.37634				CCA	1.25	4.08774	5	3		53.4332	10.0488
		T		0	0	0	0		0	0				CAC	9.79979	12.9925	8	7		50.0364	25.3521
		T		0	0	0	0		0	0				CTA	8.9	5.81655	10	8		46.3537	15.2824
		C	CAA	10.582	13.0793	13	14		29.0689	19.1682				CCT	3.86691	2.58541	6	5		27.1957	3.20151
		A		0	0	0	0		0	0				CTT	9.39318	3.86304	11	8		35.9422	7.29927
		A		0	0	0	0		0	0				CAA	0.169492	6.16114	0.169492	6.16114		33.6145	7.37179
		A		0	0	0	0		0	0				CCC	3.54767	6.39913	7	5		31.4644	0.906002
		G		0	0	0	0		0	0				CCT	10.1836	10.7404	12	10		25.4344	0
		C	CAA	7.69231	9.10364	10	8		28.7276	4.78905				CTT	16.6217	17.7237	18	15		34.5737	1.95886
		A		0	0	0	0		0	0				CCT	10.195	7.68581	11	9		33.0818	12.6307
		A		0	0	0	0		0	0				CTC	0.540541	6.38298	7	5		24.9823	5.27256
		G		0	0	0	0		0	0				CTA	8.47784	13.3393	14	12		47.5688	0
		T		0	0	0	0		0	0				CAT	0	4.82456	4	3		44.0653	13.1166
		G		0	0	0	0		0	0				CAT	7.42009	19.5565	13	11		40.1639	26.6208
		G		0	0	0	0		0	0				CAC	0	17.7363	12	10		78.1844	36.9048
		A		0	0	0	0		0	0				CTC	0	9.54466	5	4		62.6524	11.5466
		T		0	0	0	0		0	0
		T		0	0	0	0		0	0
		G		0	0	0	0		0	0
		A		0	0	0	0		0	0
		T		0	0	0	0		0	0
		G		0	0	0	0		0	0
		T		0	0	0	0		0	0
		G		0	0	0	0		0	0
		A		0	0	0	0		0	0
		C	CAT	8.37696	4.88771	9	6		25.903	4.05028
		A		0	0	0	0		0	0
		T		0	0	0	0		0	0
		C	CTC	4.74604	5.5235	7	5.5235		47.7343	19.5552
		T		0	0	0	0		0	0
		C	CCA	5.29248	3.35893	6	4		26.7988	10.2421
		C	CAC	10.2823	9.12779	11	10		60.282	26.2372
		A		0	0	0	0		0	0
		C	CTG	9.3981	4.90731	10	6		33.3847	13.9175
		T		0	0	0	0		0	0
		G		0	0	0	0		0	0
		A		0	0	0	0		0	0
		C	CGT	4.77387	6.20347	8	7		21.8	2.5463
		G		0	0	0	0		0	0
		T		0	0	0	0		0	0
		A		0	0	0	0		0	0
		A		0	0	0	0		0	0
		G		0	0	0	0		0	0
		G		0	0	0	0		0	0
		G		0	0	0	0		0	0
		A		0	0	0	0		0	0
		T		0	0	0	0		0	0
		G		0	0	0	0		0	0
		A		0	0	0	0		0	0
		C	CGC	2.23048	4.82077	6	4		13.3094	7.16648
		G		0	0	0	0		0	0
		C	CAC	15.6812	15.528	14	13		54.4265	23.1796
		A		0	0	0	0		0	0
		C	CAA	11.1538	16.3706	15	12		41.3939	8.9838
		A		0	0	0	0		0	0
		A		0	0	0	0		0	0
		T		0	0	0	0		0	0
		C	CCC	8.36417	4.40957	7	6		48.7817	25.7124
		C	CCA	1.25	4.08774	5	3		53.4332	10.0488
		C	CAC	9.79979	12.9925	8	7		50.0364	25.3521
		A		0	0	0	0		0	0
		C	CTA	8.9	5.81655	10	8		46.3537	15.2824
		T		0	0	0	0		0	0
		A		0	0	0	0		0	0
		T		0	0	0	0		0	0
		C	CCT	3.86691	2.58541	6	5		27.1957	3.20151
		C	CTT	9.39318	3.86304	11	8		35.9422	7.29927
		T		0.389105	0.182149	0.389105	0.182149		0	0
		T		0	0.108225	0	0.108225		0	0
		C	CGC	11.0228	6.21814	12	8		13.7164	1.72414
		G		0	0	0	0		0	0
		C	CAA	0.169492	6.16114	0.169492	6.16114		33.6145	7.37179
		A		0	0	0	0		0	0
		A		0	0	0	0		0	0
		G		0	0	0	0		0	0
		A		0	0	0	0		0	0
		C	CCC	3.54767	6.39913	7	5		31.4644	0.906002
		C	CCT	10.1836	10.7404	12	10		25.4344	0
		C	CTT	16.6217	17.7237	18	15		34.5737	1.95886
		T		0.298211	0	0.298211	0		0	0
		T		0	0	0	0		0	0
		C	CCT	10.195	7.68581	11	9		33.0818	12.6307
		C	CTC	0.540541	6.38298	7	5		24.9823	5.27256
		T		0	0	0	0		0	0
		C	CTA	8.47784	13.3393	14	12		47.5688	0
		T		0	0	0	0		0	0
		A		0	0	0	0		0	0
		T		0	0	0	0		0	0
		A		0	0	0	0		0	0
		T		0	0	0	0		0	0
		A		0	0	0	0		0	0
		A		0	0	0	0		0	0
		G		0	0	0	0		0	0
		G		0	0	0	0		0	0
		A		0	0	0	0		0	0
		A		0	0	0	0		0	0
		G		0	0	0	0		0	0
		T		0	0	0	0		0	0
		T		0	0	0	0		0	0
		C	CAT	0	4.82456	4	3		44.0653	13.1166
		A		0	0	0	0		0	0
		T		0	0	0	0		0	0
		T		0	0	0	0		0	0
		T		0	0	0	0		0	0
		C	CAT	7.42009	19.5565	13	11		40.1639	26.6208
		A		0	0	0	0		0	0
		T		0	0	0	0		0	0
		T		0	0	0	0		0	0
		T		0	0	0	0		0	0
		G		0	0	0	0		0	0
		G		0	0	0	0		0	0
		A		0	0	0	0		0	0
		G		0	0	0	0		0	0
		A		0	0	0	0		0	0
		G		0	0	0	0		0	0
		G		0	0	0	0		0	0
		A		0	0	0	0		0	0
		C	CAC	0	17.7363	12	10		78.1844	36.9048
		A		0	0	0	0		0	0
		C	CGC	7.32177	4.29515	7.32177	4.29515		21.0823	8.10474
		G		0	0	0	0		0	0
		C	CTC	0	9.54466	5	4		62.6524	11.5466
		T		0	0	0	0		0	0
		C	CGA	3.98323	9.01826	3.98323	9.01826		25.7962	11.658
		G		0	0	0	0		0	0

## Sheet: Figure 5b,c
			hpEIN2 bisulfite data for Figure 5b, 5c
					Hp EIN2 WT						Hp EIN2 G:U									Hp EIN2 WT					Hp EIN2 G:U
			1275	1276	1277		1278	1279	2518	2519	2520							1275	1276	1277			2518	2519	2520
			#1	#11	#15	Average			#1	#4	#11	Average						#1	#11	#15	Average		#1	#4	#11	Average
	C	CCC	41.2698	45.3526	50.9138	45.8454			6.48236	7.22521	10.3906	8.03273	Start of graph- 35S Promoter				CCC	41.2698	45.3526	50.9138	45.8454		6.48236	7.22521	10.3906	8.03273
	C	CCA	42.2576	48.7435	51.6129	47.538			7.91975	9.57354	13.9051	10.4661					CCA	42.2576	48.7435	51.6129	47.538		7.91975	9.57354	13.9051	10.4661
	C	CAA	33.2054	54.7573	32.7011	40.2212			6.51659	15.9447	21.3645	14.6086					CAA	33.2054	54.7573	32.7011	40.2212		6.51659	15.9447	21.3645	14.6086
	C	CCC	34.8467	36.4435	44.0273	38.4392			3.80687	5.11841	5.40765	4.77765					CCC	34.8467	36.4435	44.0273	38.4392		3.80687	5.11841	5.40765	4.77765
	C	CCC	35.8401	37.1731	43.8436	38.9522			6.05834	9.2122	10.0069	8.42583					CCC	35.8401	37.1731	43.8436	38.9522		6.05834	9.2122	10.0069	8.42583
	C	CCC	41.5881	41.2162	46.8884	43.2309			7.83373	12.5921	15.6917	12.0392					CCC	41.5881	41.2162	46.8884	43.2309		7.83373	12.5921	15.6917	12.0392
	C	CCA	38.2199	49.2849	44.756	44.0869			7.60778	12.0175	13.6608	11.0953					CCA	38.2199	49.2849	44.756	44.0869		7.60778	12.0175	13.6608	11.0953
	C	CAC	37.8995	49.6403	45.0483	44.196			7.50951	14.477	15.2718	12.4194					CAC	37.8995	49.6403	45.0483	44.196		7.50951	14.477	15.2718	12.4194
	C	CCC	35.8839	38.961	44.6154	39.8201			5.63798	7.36842	5.49662	6.16768					CCC	35.8839	38.961	44.6154	39.8201		5.63798	7.36842	5.49662	6.16768
	C	CCA	28.5633	35.2459	35.7026	33.1706			4.43086	8.78285	10.597	7.93691					CCA	28.5633	35.2459	35.7026	33.1706		4.43086	8.78285	10.597	7.93691
	C	CAC	37.1393	40.0507	45.7723	40.9874			7.76531	16.0532	20.2911	14.7032					CAC	37.1393	40.0507	45.7723	40.9874		7.76531	16.0532	20.2911	14.7032
	C	CGA	18.8945	66.5014	19.0778	34.8245			3.14319	7.95455	7.90698	6.3349					CAT	22.7971	24.6525	30.9507	26.1334		2.01511	6.95444	7.26872	5.41276
	C	CAT	22.7971	24.6525	30.9507	26.1334			2.01511	6.95444	7.26872	5.41276					CCA	31.3486	34.1875	40.5678	35.368		6.76692	12.1241	7.91599	8.93566
	C	CGT	20.7418	70.2715	20.5729	37.1954			4.69925	12.8947	12.1471	9.91371					CAA	38.8664	64.2857	51.5169	51.5563		6.53442	13.4855	14.1694	11.3964
	C	CGT	25.8887	68.9401	27.5884	40.8057			3.77604	9.95423	5.9044	6.54489					CCA	28.1201	32.413	44.3896	34.9742		4.58613	4.77707	6.6726	5.34527
	C	CCA	31.3486	34.1875	40.5678	35.368			6.76692	12.1241	7.91599	8.93566					CAC	24.6671	29.0851	38.4306	30.7276		4.42834	13.7519	11.4155	9.86524
	C	CAA	38.8664	64.2857	51.5169	51.5563			6.53442	13.4855	14.1694	11.3964					CTT	29.1485	42.5337	40.435	37.3724		3.18352	8.89292	8.49057	6.85567
	C	CCA	28.1201	32.413	44.3896	34.9742			4.58613	4.77707	6.6726	5.34527					CAA	29.6236	65.006	40.6993	45.1096		3.66667	12.4867	12.1951	9.44948
	C	CAC	24.6671	29.0851	38.4306	30.7276			4.42834	13.7519	11.4155	9.86524					CAA	19.1324	32.4421	30.7457	27.44		1.50685	10.5398	8.60349	6.8834
	C	CGT	36.2411	83.4361	40.4077	53.3616			3.52021	9.56221	10.3413	7.80789					CAT	39.1833	37.3333	54.6635	43.7267		2.80374	11.2727	10.5839	8.22014
	C	CTT	29.1485	42.5337	40.435	37.3724			3.18352	8.89292	8.49057	6.85567					CTC	42.8736	41.0302	57.8922	47.2654		4.42238	7.22121	10.1812	7.27493
	C	CAA	29.6236	65.006	40.6993	45.1096			3.66667	12.4867	12.1951	9.44948					CCA	37.6572	35.3501	55.167	42.7248		3.81526	5.41082	9.42507	6.21705
	C	CAA	19.1324	32.4421	30.7457	27.44			1.50685	10.5398	8.60349	6.8834					CAC	41.087	34.4078	49.9083	41.801		7.28051	11.9022	14.5455	11.2427
	C	CAT	39.1833	37.3333	54.6635	43.7267			2.80374	11.2727	10.5839	8.22014					CAC	31.2392	34.1228	46.9992	37.4538		4.33018	12.5641	13.9923	10.2955
	C	CTC	42.8736	41.0302	57.8922	47.2654			4.42238	7.22121	10.1812	7.27493					CAA	40.8182	64.0895	43.9006	49.6028		3.21168	8.28402	11.0957	7.53047
	C	CCA	37.6572	35.3501	55.167	42.7248			3.81526	5.41082	9.42507	6.21705					CCC	32.0526	23.8095	46.3641	34.0754		4.02901	3.62737	7.60697	5.08778
	C	CAC	41.087	34.4078	49.9083	41.801			7.28051	11.9022	14.5455	11.2427					CCA	32.3981	28.2559	52.3543	37.6694		4.13574	4.26439	7.68443	5.36152
	C	CTG	47.0234	90.84	53.8631	63.9088			3.01932	9.15179	7.43243	6.53451					CAC	30.7515	24.0167	34.2837	29.684		5.36353	13.4983	13.7738	10.8785
	C	CGT	30.1508	84.9633	37.3905	50.8349			2.69504	4.76858	6.84358	4.76906					CTA	40.8315	74.5625	33.2376	49.5439		2.31707	4.35323	9.51821	5.39617
	C	CGC	35.0404	85.6389	53.6568	58.1121			1.63447	8.41379	5.71827	5.25551					CCT	20.6137	18.0469	29.0623	22.5743		2.44591	4.78927	6.62188	4.61902
	C	CAC	31.2392	34.1228	46.9992	37.4538			4.33018	12.5641	13.9923	10.2955					CTT	22.9304	26.2551	39.3611	29.5155		2.53998	5.17578	7.64023	5.11866
	C	CAA	40.8182	64.0895	43.9006	49.6028			3.21168	8.28402	11.0957	7.53047					CAA	19.0781	43.8166	28.2463	30.3804		1.43062	12.2392	7.01754	6.89579
	C	CCC	32.0526	23.8095	46.3641	34.0754			4.02901	3.62737	7.60697	5.08778					CCC	19.6517	18.4211	30.2752	22.7827		2.86592	2.19653	5.07497	3.37914
	C	CCA	32.3981	28.2559	52.3543	37.6694			4.13574	4.26439	7.68443	5.36152					CCT	25.188	17.3854	32.6586	25.0773		3.42629	5.81498	6.62489	5.28872
	C	CAC	30.7515	24.0167	34.2837	29.684			5.36353	13.4983	13.7738	10.8785					CTT	32.5064	30.3584	42.8335	35.2327		2.09241	4.13534	9.52381	5.25052
	C	CTA	40.8315	74.5625	33.2376	49.5439			2.31707	4.35323	9.51821	5.39617					CCT	27.9172	25.0653	47.0341	33.3389		2.54372	4.82143	6.90877	4.75797
	C	CCT	20.6137	18.0469	29.0623	22.5743			2.44591	4.78927	6.62188	4.61902					CTC	15.7968	21.206	16.3834	17.7954		2.25194	2.5	9.58678	4.77957
	C	CTT	22.9304	26.2551	39.3611	29.5155			2.53998	5.17578	7.64023	5.11866					CTA	27.0191	73.757	15.1286	38.6349		2.69663	6.14426	7.02555	5.28881
	C	CGC	26.9263	73.2227	42.4714	47.5401			1.92926	7.92617	9.97854	6.61132					CAT	33.2067	23.2854	26.1349	27.5423		4.00411	9.35601	11.2207	8.19361
	C	CAA	19.0781	43.8166	28.2463	30.3804			1.43062	12.2392	7.01754	6.89579					CAT	32.8757	20	23.8903	25.5887		3.62647	8.2618	10.6946	7.52762
	C	CCC	19.6517	18.4211	30.2752	22.7827			2.86592	2.19653	5.07497	3.37914					CAC	75.1247	35.7537	76.7179	62.5321		16.009	10.0267	22.8869	16.3075	Start of Sense EIN2 on graph
	C	CCT	25.188	17.3854	32.6586	25.0773			3.42629	5.81498	6.62489	5.28872					CTC	66.8979	33.1237	73.5983	57.8733		12.4289	6.93756	16.8959	12.0875
	C	CTT	32.5064	30.3584	42.8335	35.2327			2.09241	4.13534	9.52381	5.25052					CCT	76.796	39.8892	80.1411	65.6088
	C	CCT	27.9172	25.0653	47.0341	33.3389			2.54372	4.82143	6.90877	4.75797					CTC	66.8293	32.0958	51.407	50.1107
	C	CTC	15.7968	21.206	16.3834	17.7954			2.25194	2.5	9.58678	4.77957					CTA	80.5369	83.521	57.2162	73.758
	C	CTA	27.0191	73.757	15.1286	38.6349			2.69663	6.14426	7.02555	5.28881					CCC	79.2342	40.6607	82.136	67.3437		0.544747	0.290698	0.984252	0.606566
	C	CAT	33.2067	23.2854	26.1349	27.5423			4.00411	9.35601	11.2207	8.19361					CCC	65.2676	28.6957	85.1905	59.7179		0.474255	0	2.75157	1.07528
	C	CAT	32.8757	20	23.8903	25.5887			3.62647	8.2618	10.6946	7.52762					CCA	48.0192	28.0374	48.6453	41.5673		1.29573	0	4.18149	1.82574
		CAC	75.1247	35.7537	76.7179	62.5321			16.009	10.0267	22.8869	16.3075	Start of Sense EIN2 on graph				CAC	86.5008	82.5291	64.9818	78.0039		0.739176	0.409836	1.27551	0.808174
		CGC	65.2451	94.0628	69.2453	76.1844			6.21118	11.6193	11.0169	9.6158					CTA	70.2033	42.7492	95.8652	69.6059		0	0.231481	0.223714	0.151732
		CTC	66.8979	33.1237	73.5983	57.8733			12.4289	6.93756	16.8959	12.0875					CCC	48.8104	27.8716	62.5678	46.4166		1.0979	0	2.6749	1.2576
	MCS	CGA	79.5045	97.6317	90.4175	89.1846			9.12779	2.93367	12.3947	8.15206					CCA	88.4688	56.1588	58.3797	67.6691		1.04712	0.706714	1.21633	0.990056
		CCT	76.796	39.8892	80.1411	65.6088											CAA	95.8385	95.0641	91.0089	93.9705		0	2.86029	5.06051	2.64026
		CTC	66.8293	32.0958	51.407	50.1107											CCC	80.0249	53.1915	99.8668	77.6944		0	0	0.263505	0.0878349
		CTA	80.5369	83.521	57.2162	73.758											CCT	63.4565	41.0853	52.6976	52.4131		1.90572	0	2.68924	1.53165
		CCC	79.2342	40.6607	82.136	67.3437			0.544747	0.290698	0.984252	0.606566					CTC	88.5965	92.4141	83.1652	88.0586		0.996678	0.349243	3.17125	1.50572
		CCC	65.2676	28.6957	85.1905	59.7179			0.474255	0	2.75157	1.07528					CCT	93.9427	88.0319	24.3902	68.7883		3.24675	11.6279	12.7389	9.2045
		CCA	48.0192	28.0374	48.6453	41.5673			1.29573	0	4.18149	1.82574					CTC	75.5202	48.8005	82.5682	68.963		0.935673	1.28655	1.41343	1.21188
		CAC	86.5008	82.5291	64.9818	78.0039			0.739176	0.409836	1.27551	0.808174					CCC	46.6834	24.7569	40.2151	37.2184		2.00913	3.27571	2.80112	2.69532
		CTA	70.2033	42.7492	95.8652	69.6059			0	0.231481	0.223714	0.151732					CCC	93.3681	60.3659	54.0038	69.2459		1.02249	0	0.802407	0.608301
	C	CCC	48.8104	27.8716	62.5678	46.4166			1.0979	0	2.6749	1.2576					CCT	80.0804	43.8831	49.9481	57.9706		0.782779	4.02414	2.16963	2.32552
	C	CCA	88.4688	56.1588	58.3797	67.6691			1.04712	0.706714	1.21633	0.990056					CTT	65.9218	36.7193	60.5171	54.3861		2.67592	2.87846	1.81818	2.45752
	C	CAA	95.8385	95.0641	91.0089	93.9705			0	2.86029	5.06051	2.64026					CCC	60.847	42.8912	71.6397	58.4593		0.204499	0	2.12982	0.778105
	C	CCG	96.1538	62.2664	59.6429	72.6877			0.596421	3.58607	2.91457	2.36569					CCC	60.6742	36.4837	88.9509	62.0362		0.20284	3.18602	0.85197	1.41361	End oF Sense EIN2 on Graph
	C	CGG	88.6064	88.4969	99.5569	92.22			1.63619	0.700701	1.07422	1.13704
	C	CCC	80.0249	53.1915	99.8668	77.6944			0	0	0.263505	0.0878349
	C	CCT	63.4565	41.0853	52.6976	52.4131			1.90572	0	2.68924	1.53165								Hp EIN2 WT					Hp EIN2 G:U
	C	CTC	88.5965	92.4141	83.1652	88.0586			0.996678	0.349243	3.17125	1.50572						1275	1276	1277			2518	2519	2520
	C	CCT	93.9427	88.0319	24.3902	68.7883			3.24675	11.6279	12.7389	9.2045						#1	#11	#15	Average		#1	#4	#11	Average
	C	CTC	75.5202	48.8005	82.5682	68.963			0.935673	1.28655	1.41343	1.21188					CGA	18.8945	66.5014	19.0778	34.8245		3.14319	7.95455	7.90698	6.3349
	C	CCC	46.6834	24.7569	40.2151	37.2184			2.00913	3.27571	2.80112	2.69532					CGT	20.7418	70.2715	20.5729	37.1954		4.69925	12.8947	12.1471	9.91371
	C	CCC	93.3681	60.3659	54.0038	69.2459			1.02249	0	0.802407	0.608301					CGT	25.8887	68.9401	27.5884	40.8057		3.77604	9.95423	5.9044	6.54489
	C	CCG	85.4526	92.6221	91.7995	89.9581			0.537057	1.05152	1.84182	1.14347					CGT	36.2411	83.4361	40.4077	53.3616		3.52021	9.56221	10.3413	7.80789
	C	CGT	50.1597	30.5987	67.3971	49.3852			1.37157	2.0202	0.131062	1.17428					CGT	30.1508	84.9633	37.3905	50.8349		2.69504	4.76858	6.84358	4.76906
	C	CCT	80.0804	43.8831	49.9481	57.9706			0.782779	4.02414	2.16963	2.32552					CGC	35.0404	85.6389	53.6568	58.1121		1.63447	8.41379	5.71827	5.25551
	C	CTT	65.9218	36.7193	60.5171	54.3861			2.67592	2.87846	1.81818	2.45752					CGC	26.9263	73.2227	42.4714	47.5401		1.92926	7.92617	9.97854	6.61132
	C	CCC	60.847	42.8912	71.6397	58.4593			0.204499	0	2.12982	0.778105					CGC	65.2451	94.0628	69.2453	76.1844		6.21118	11.6193	11.0169	9.6158	Start of Sense EIN2 on graph
	C	CCG	95.2575	94.3078	74.5444	88.0366			1.72239	0.105597	0.893855	0.907281					CGA	79.5045	97.6317	90.4175	89.1846		9.12779	2.93367	12.3947	8.15206
	C	CGC	46.1111	26.9841	82.0789	51.7247			0.612745	1.41935	0.403226	0.811775					CGG	88.6064	88.4969	99.5569	92.22		1.63619	0.700701	1.07422	1.13704
	C	CCG	73.8011	50.2008	91.0828	71.6949			0	5.11757	1.54062	2.21939					CGT	50.1597	30.5987	67.3971	49.3852		1.37157	2.0202	0.131062	1.17428
	C	CGA	98.5093	99.5511	99.6429	99.2344			0.766284	0	0.140647	0.30231					CGC	46.1111	26.9841	82.0789	51.7247		0.612745	1.41935	0.403226	0.811775
	C	CGA	58.217	19.1954	99.6367	59.0164			0	1.17035	0.859951	0.676767					CGA	98.5093	99.5511	99.6429	99.2344		0.766284	0	0.140647	0.30231
	C	CCC	60.6742	36.4837	88.9509	62.0362			0.20284	3.18602	0.85197	1.41361	End oF Sense EIN2 on Graph				CGA	58.217	19.1954	99.6367	59.0164		0	1.17035	0.859951	0.676767	End oF Sense EIN2 on Graph
	C		91.8319	49.6279	94.6607				0	3.76301	1.65975
	C		98.5634	79.4788	97.6784				0.803571	4.18848	0
	C		99.8771	99.3424	100				1.0453	1.85874	3.06748
	G																			Hp EIN2 WT					Hp EIN2 G:U
	G																	1275	1276	1277			2518	2519	2520
	G																	#1	#11	#15	Average		#1	#4	#11	Average
	A																CTG	47.0234	90.84	53.8631	63.9088		3.01932	9.15179	7.43243	6.53451
	A																CCG	96.1538	62.2664	59.6429	72.6877		0.596421	3.58607	2.91457	2.36569	Start of Sense EIN2 on graph
	A																CCG	85.4526	92.6221	91.7995	89.9581		0.537057	1.05152	1.84182	1.14347
	G																CCG	95.2575	94.3078	74.5444	88.0366		1.72239	0.105597	0.893855	0.907281
	G																CCG	73.8011	50.2008	91.0828	71.6949		0	5.11757	1.54062	2.21939	End oF Sense EIN2 on Graph

## Sheet: Figure 5e,f
	McrBC-qPCR for Figure 5e
	No.	Name	Take Off	Amplification	Comparative Conc.	Rep. Takeoff	Rep. Takeoff (95% CI)	Rep. Amp.	Rep. Amp. (95% CI)	Rep. Conc.	Rep. Calibrator		STDEV
	2	H-C1-PDS-35S-linkF1-upR1	23.3	1.56	1.06	23.4	[23.1 , 23.7]	1.54	[1.47 , 1.62]	1	Calibrator
	3	H-C1-PDS-35S-linkF1-upR1	23.5	1.51	0.971
	4	H-C1-PDS-35S-linkF1-upR1	23.5	1.57	0.971
	5	M-C1-PDS-35S-linkF1-upR1	23.7	1.6	0.89	23.9	[23.3 , 24.6]	1.56	[1.47 , 1.64]	0.803			0.0883195
	7	M-C1-PDS-35S-linkF1-upR1	24.2	1.53	0.714
	8	M-C1-PDS-35S-linkF1-upR1	23.9	1.55	0.815
	No.	Name	Take Off	Amplification	Comparative Conc.	Rep. Takeoff	Rep. Takeoff (95% CI)	Rep. Amp.	Rep. Amp. (95% CI)	Rep. Conc.	Rep. Calibrator
	18	H-T1-PDS-35S-linkF1-upR1	22.6	1.6	1.09	22.8	[22.1 , 23.5]	1.56	[1.47 , 1.66]	1	Calibrator
	19	H-T1-PDS-35S-linkF1-upR1	22.7	1.56	1.05
	20	H-T1-PDS-35S-linkF1-upR1	23.1	1.53	0.875
	21	M-T1-PDS-35S-linkF1-upR1	28.5	1.59	0.0789	28.7	[28.1 , 29.2]	1.56	[1.45 , 1.67]	0.0732			0.00667108
	23	M-T1-PDS-35S-linkF1-upR1	28.9	1.51	0.066
	24	M-T1-PDS-35S-linkF1-upR1	28.6	1.58	0.0754
	McrBC-qPCR for Fig 5f
	No.	Name	Take Off	Amplification	Comparative Conc.	Rep. Takeoff	Rep. Takeoff (95% CI)	Rep. Amp.	Rep. Amp. (95% CI)	Rep. Conc.	Rep. Calibrator		STDEV
	1	WT1CL-Con	23	1.71	0.966	22.9	[22.6 , 23.2]	1.71	[1.70 , 1.71]	1	Calibrator
	2	WT1CL-Con	22.8	1.71	1.07
	4	WT1CL-Con	23	1.71	0.966
	5	WT1CL-Mcr	23.6	1.68	0.705	23.7	[23.4 , 24.1]	1.67	[1.62 , 1.73]	0.657			0.0522717
	7	WT1CL-Mcr	23.7	1.69	0.669
	8	WT1CL-Mcr	23.9	1.65	0.602
	No.	Name	Take Off	Amplification	Comparative Conc.	Rep. Takeoff	Rep. Takeoff (95% CI)	Rep. Amp.	Rep. Amp. (95% CI)	Rep. Conc.	Rep. Calibrator
	9	WT1LF-Con	23.2	1.66	1.02	23.2	[22.9 , 23.6]	1.66	[1.64 , 1.69]	1	Calibrator
	10	WT1LF-Con	23.1	1.66	1.07
	12	WT1LF-Con	23.4	1.68	0.918
	13	WT1LF-Mcr	24.7	1.7	0.471	24.7	[24.6 , 24.9]	1.68	[1.60 , 1.75]	0.463			0.0132791
	14	WT1LF-Mcr	24.7	1.69	0.471
	16	WT1LF-Mcr	24.8	1.64	0.448
	No.	Name	Take Off	Amplification	Comparative Conc.	Rep. Takeoff	Rep. Takeoff (95% CI)	Rep. Amp.	Rep. Amp. (95% CI)	Rep. Conc.	Rep. Calibrator
	17	WT2CL-Con	24.2	1.69	1.05	24.3	[24.1 , 24.5]	1.69	[1.68 , 1.70]	1	Calibrator
	18	WT2CL-Con	24.4	1.7	0.949
	19	WT2CL-Con	24.2	1.69	1.05
	20	WT2CL-Con	24.4	1.69	0.949
	21	WT2CL-Mcr	24.5	1.74	0.901	24.5	[24.2 , 24.9]	1.7	[1.60 , 1.79]	0.885			0.0700571
	22	WT2CL-Mcr	24.7	1.67	0.811
	23	WT2CL-Mcr	24.4	1.67	0.949
	No.	Name	Take Off	Amplification	Comparative Conc.	Rep. Takeoff	Rep. Takeoff (95% CI)	Rep. Amp.	Rep. Amp. (95% CI)	Rep. Conc.	Rep. Calibrator
	25	WT2LF-Con	24.6	1.64	1.11	24.8	[24.1 , 25.5]	1.68	[1.59 , 1.76]	1	Calibrator
	27	WT2LF-Con	24.7	1.69	1.05
	28	WT2LF-Con	25.1	1.7	0.853
	29	WT2LF-Mcr	25.7	1.7	0.622	25.7	[25.7 , 25.7]	1.71	[1.67 , 1.76]	0.622			0
	30	WT2LF-Mcr	25.7	1.73	0.622
	31	WT2LF-Mcr	25.7	1.72	0.622
	No.	Name	Take Off	Amplification	Comparative Conc.	Rep. Takeoff	Rep. Takeoff (95% CI)	Rep. Amp.	Rep. Amp. (95% CI)	Rep. Conc.	Rep. Calibrator
	33	GU1CL-Con	23.5	1.68	1.13	23.7	[23.2 , 24.3]	1.69	[1.67 , 1.71]	1	Calibrator
	35	GU1CL-Con	23.9	1.69	0.917
	36	GU1CL-Con	23.8	1.7	0.966
	37	GU1CL-Mcr	24.1	1.67	0.827	24.2	[24.0 , 24.4]	1.67	[1.59 , 1.75]	0.785			0.0410041
	38	GU1CL-Mcr	24.2	1.64	0.785
	39	GU1CL-Mcr	24.3	1.7	0.745
	No.	Name	Take Off	Amplification	Comparative Conc.	Rep. Takeoff	Rep. Takeoff (95% CI)	Rep. Amp.	Rep. Amp. (95% CI)	Rep. Conc.	Rep. Calibrator
	41	GU1LF-Con	24.8	1.7	0.934	24.7	[24.1 , 25.2]	1.68	[1.63 , 1.73]	1	Calibrator
	42	GU1LF-Con	24.4	1.69	1.15
	43	GU1LF-Con	24.8	1.66	0.934
	45	GU1LF-Mcr	25.1	1.66	0.801	25.2	[25.0 , 25.3]	1.65	[1.62 , 1.69]	0.775			0.023094
	46	GU1LF-Mcr	25.2	1.64	0.761
	48	GU1LF-Mcr	25.2	1.66	0.761
	No.	Name	Take Off	Amplification	Comparative Conc.	Rep. Takeoff	Rep. Takeoff (95% CI)	Rep. Amp.	Rep. Amp. (95% CI)	Rep. Conc.	Rep. Calibrator
	49	GU2CL-Con	23.9	1.68	1.02	23.9	[23.6 , 24.3]	1.7	[1.65 , 1.76]	1	Calibrator
	50	GU2CL-Con	23.8	1.72	1.07
	51	GU2CL-Con	24.1	1.71	0.918
	53	GU2CL-Mcr	24.3	1.65	0.828	24.3	[24.0 , 24.7]	1.65	[1.57 , 1.73]	0.814			0.0634061
	55	GU2CL-Mcr	24.5	1.68	0.747
	56	GU2CL-Mcr	24.2	1.62	0.872
	No.	Name	Take Off	Amplification	Comparative Conc.	Rep. Takeoff	Rep. Takeoff (95% CI)	Rep. Amp.	Rep. Amp. (95% CI)	Rep. Conc.	Rep. Calibrator
	57	GU2LF-Con	25	1.68	1	25	[25.0 , 25.0]	1.67	[1.64 , 1.70]	1	Calibrator
	58	GU2LF-Con	25	1.67	1
	59	GU2LF-Con	25	1.69	1
	60	GU2LF-Con	25	1.64	1
	61	GU2LF-Mcr	25.2	1.59	0.902	25.2	[25.2 , 25.2]	1.64	[1.52 , 1.76]	0.902			0
	62	GU2LF-Mcr	25.2	1.68	0.902
	63	GU2LF-Mcr	25.2	1.67	0.902

## Sheet: Figure 6
			Methylation of sense strand of 35S-EIN2 sequence in hpEIN2 transgene for Figure 6, left panel																Methylation Hp EIN2 Plants - EIN2 Genomic region top strand for Figure 6, right panel
			Col				ago4-2				nrpd1a								Col				ago4-2				nrpd1a
		Wt # 11	Wt # 18	GU # 16	GU # 20	Wt # 3	Wt # 14	GU # 1	GU # 2	Wt # 2	Wt # 3	GU # 13	GU # 19					Wt # 11	Wt # 18	GU # 16	GU # 20	Wt # 3	Wt # 14	GU # 1	GU # 2	Wt # 2	Wt # 3	GU # 13	GU # 19
		2719	2720	2721	2722	2723	2724	2725	2726	2727	2728	2729	2730			target	CTG	61.6856	56.7052	46.3948	53.2028	63.2166	67.0964	27.4052	36.9507	27.4631	33.9717	75.6046	54.3272
																region	CGG	97.4247	100	95.9471	97.7311	98.0012	99.5936	80.9901	96.34	96.2644	97.1159	97.1933	98.4918
	CTA		52.9817	9.37216	2.80289	9.90629	20.1787	24.6681		37.1314	3.26797	39.1766					CCC	16.1754	17.0588	17.1063	31.5265	39.9244	30.9202	17.8324	14.7401	17.4114	12.6704	32.969	27.7163
	CAT	10.4059	3.0888	4.31211	6.75791	9.95918	15.311	5.75		55.4575	6.18828	34.0859					CCG	42.4916	31.8852	32.1297	43.4118	48.126	46.6583	26.3502	27.5723	24.257	22.2686	41.247	45.5136
	CAA	14.119	1.80636	0.816327	4.86815	8.74243	22.1567	12.938		61.5433	0.847458	42.1117					CGG	97.486	99.6092	95.7447	97.2756	99.5532	99.6662	97.225	96.7423	97.1138	93.5943	95.3762	96.8051
	CTC	17.746	62.1338	1.60142	4.6589	9.58046	17.4126	11.6433	0	39.3258	37.9667	35.2097					CAA	21.8942	16.9705	22.896	34.7782	48.1392	27.1823	18.6441	27.0659	19.2513	10.9065	39.9024	27.1224
	CTC	24.6096	69.5882	1.0101	3.67055	14.4471	20.2112	12.2344	5.7377	55.1528	44.2296	38.7366					CGA	98.6412	98.7785	97.1568	94.2029	98.7103	99.2432	96.7846	97.5166	97.8042	95.6818	97.7612	97.2648
	CTG	12.5	78.3908	3.22581	3.64146	14.7877	19.4379	9.39742	4.0724	64.2018	71.3025	43.4611					CTC	24.8108	22.8628	23.5738	58.0352	36.7089	36.7347	31.6578	28.0107	13.0224	13.1394	30.8487	27.2255
	CCG	30.5	66.7541	10.0244	3.80228	15.37	18.7436	15.4522	10.8586	42.8726	57.2556	45.0734					CGT	92.7184	87.9603	89.4021	92.0883	95.471	93.3333	91.0238	92.9471	35.3181	26.9549	55.6522	52.5791
	CGA	10.772	70.6856	6	3.27869	17.6572	18.9906	7.66096	7.54098	42.5819	64.8561	28.2609					CGG	98.6187	98.2558	95.9032	98.2803	99.5146	99.3774	96.4169	98.6705	96.3614	93.0245	98.1954	96.1143
	CAG	21.2008	79.2758	11.5291	3.50877	25.2925	32.7968	6.03448	11.9522	64.3172	77.4913	53.4075					CTT	20.0555	15.56	20.9282	48.946	32.2763	22.769	21.9191	23.6347	7.94118	6.10022	33.5793	23.5016
	CCC	26.9324	66.726	6.86185	3.34213	14.4837	16.4653	6.45412	6.02172	38.1503	35.8974	31.2423	14.2238				CAA	23.5838	18.5841	14.324	39.7715	24.8421	28.7368	18.6916	15.1117	12.3324	10.3715	38.8045	19.8297
	CCA	21.553	51.9449	3.86681	4.06091	17.7863	16.7724	7.73913	5.73858	37.1207	31.098	32.3366	13.5325				CTC	29.6296	21.4403	11.9503	31.8725	20.7402	26.5932	17.3913	13.9854	7.67172	14.1538	33.5565	26.8927
	CAA	12.3839	37.4264	3.61174	4.41501	18.355	20.3892	9.74409	6.79724	33.4829	39.9676	29.8671	8.16327				CTG	63.5772	58.8619	45.1187	59.3864	65.8589	75.6451	32.0144	31.3711	22.4345	27.8917	44.1312	37.5969
	CCC	25.7182	39.811	9.02913	2.8	16.1989	17.7721	9.82949	9.11854	39.011	32.0469	34.8485	15.4315				CTT	32.0179	25.3333	8.61678	44.3816	29.4893	35.6557	11.3812	12.056	5.83942	14.0828	30.3084	16.0204
	CCC	25.9919	39.1649	6.52174	3.19432	15.5817	16.9662	8.60692	7.18182	36.7075	29.733	31.6046	12.9412				CAA	29.085	23.0769	9.85761	30.177	26.8645	27.575	16.422	10.434	13.1839	13.1818	30.3586	21.0166
	CCC	29.1023	45.9008	5.69853	4	20.2316	20.7746	9.82553	7.56458	36.6948	28.0992	33.5771	14.1753				CCG	31.6092	34.9624	23.069	32.9138	39.6047	40.7108	12.7349	8.05439	23.6333	16.9746	38.2514	37.4688
	CCA	32.7846	51.8116	8.63821	6.03363	23.9826	27.1493	17.0444	9.51456	44.2029	41.1954	39.5732	17.8273				CGC	97.9255	96.8192	50.1764	51.8258	95.6486	99.0059	31.3191	33.7024	29.9439	28.508	40.8356	29.0033
	CAC	37.8197	41.6985	10.8858	6.8	28.9199	32.6149	16.6514	12.1302	44.7386	43.5558	42.8571	13.1334				CCA	31.5096	29.1498	24.7458	30.5907	46.6667	43.3786	11.9129	11.5426	27.6724	20.143	48.5409	47.5546
	CCC	24.7296	42.4129	9.17248	3.6961	15.5147	18.7448	2.42311	10.1167	32.9826	25.4256	31.0515	14.678				CAT	34.2302	32.5809	16.9597	20.2405	34.5737	34.6696	18.9387	10.6691	7.24106	15.9574	16.7139	21.8471
	CCA	19.8444	40.6162	7.92164	3.06383	13.0907	15.8885	1.81102	7.27273	29.5948	24.3047	24.5283	8.88889				CTT	35.6329	36.9184	6.73575	13.0008	40.6718	30.2564	13.6945	10.4211	9.30556	17.3377	19.7732	16.0242
	CAC	36.8454	42.7437	8.66667	5.30233	30.6122	32.678	3.25885	11.2701	44.2033	33.5942	34.8981	10.9127				CCA	29.2533	27.0167	18.3137	50.4296	40.0839	30.7806	16.9026	14.6457	16.7559	19.1818	44.8609	37.5556
	CGA	14.6771	23.9913	14.0046	4.08163	31.7628	26.2037	1.72202	10.9878	40.9289	53.1161	37.7676	13.7228				CAA	52.0031	44.3662	20.0431	79.4602	43.9863	39.8285	20.5323	23.0769	16.0494	21.329	33.0148	28.169
	CAT	27.5837	25.7289	14.6965	4.69274	23.5075	25.9473	5.41436	11.2222	30.6402	32.5685	33.7209	11.6896				CAG	70.8787	69.6191	25.0975	49.6047	55.3645	68.207	20.875	25.5034	12.782	22.5166	38.9297	32.7316
	CGT	9.36073	24.9448	8.46813	4.76627	31.6697	23.6131	3.94366	8.36364	54.4282	64.3987	31.7326	13.3797				CTC	36.8734	37.606	11.5711	24.0481	37.3453	24.9763	12.9489	17.2483	7.26041	12.5135	18.6999	12.5
	CGT	13.539	35.9242	9.42761	3.0543	35.5088	25.5795	3.9604	10.3485	46.5471	55.7522	38.8158	13.8344				CGC	94.3526	91.5056	50.4886	55.1495	93.2841	95.5438	58.7302	57.9631	44.3885	34.4029	39.3077	29.4552
	CCA	27.977	44.5392	7.47185	3.43035	24.6624	26.6111	2.52809	10.3976	41.3748	36.4266	41.066	12.5519				CAT	46.4706	39.4883	16.6201	46.0744	39.7485	33.4884	13.089	21.8566	14.375	12.9888	22.5124	25.9873
	CAA	31.1738	48.0969	10.0334	3.44828	28.2769	36.0632	5.43237	11.4703	55.3398	57.381	44.5455	14.7992				CGT	88.7751	89.5538	16.0199	38.3154	85.3465	88.6553	35.1351	29.661	21.25	34.2454	28.3217	27.6636
	CCA	28.2871	43.0027	9.63855	3.54839	20.3663	23.3977	6.61345	9.4359	44.2308	40.0116	40.625	13.8858				CTG	46.8839	39.1831	15.0823	21.8045	40.8477	55.8682	12.6394	10.6814	14.8211	14.5087	24	20.7591
	CAC	28.8825	43.8781	9.13462	3.34129	26.1957	25.5084	5.14139	8.7747	39.3337	32.7509	30.9524	11.4135				CAC	8.66739	7.76031	4.80447	9.57096	8.49151	4.64326	3.69979	3.4375	0.770925	4.88069	16.029	5.34161
	CGT	22.4782	44.9452	8.13288	3.69928	44.1138	33.2545	6.01336	9.61098	55.5222	66.7403	45.1791	13.367				CTT	9.24062	5.2766	3.92157	3.96825	6.19266	3.80435	2.95964	2.27472	7.36664	3.28014	10.8108	6.87146
	CTT	28.0585	29.6373	7.0668	3.98058	30.5919	34.0796	4.74347	8.9877	37.7743	38.2829	40.3207	10.7826				CTC	5.60191	2.21914	2.28833	5.77125	2.65849	6.25	2.55474	4.64037	4.82759	3.0303	12.2388	1.5213
	CAA	28.1746	43.9452	6.92737	4.18042	28.8968	36.9253	4.7409	9.62567	52.4005	64.6711	42.2327	13.6559				CAG	11.124	9.45495	2.38693	17.4512	23.4171	21.7578	4.19664	3.74269	2.89157	7.63006	7.73131	10.691
	CAA	17.0984	34.2505	8.92388	3.52941	20.6204	21.8543	3.92817	9.10256	30.9726	34.1749	28.125	7.25907				CAT	4.03691	4.36941	3.12152	0.846433	0	3.75147	0.671892	7.06861	2.22469	2.14447	9.28652	2.80374
	CAT	44.5652	40.7237	8.68455	4.27586	26.079	33.1288	5.40936	10.4439	41.3664	36.643	40.9903	15.9439				CTG	5.49133	7.71231	3.59712	10.0577	5.33865	5.8927	4.17062	2.91705	11.5315	4.4505	15.7223	2.33393
	CTC	44.763	42.4897	6.95489	4.55426	36.0146	36.9565	4.7619	11.0476	44.2779	40.1761	36.1511	15.785				CTC	8.55432	8.2906	4.55655	5.27559	9.99301	3.45992	4.30202	6.82005	10.7023	6.84122	8.52895	5.09607
	CCA	42.2018	51.2883	8.12757	4.20259	34.0832	33.9825	2.16606	9.77918	46.1323	38.6585	41.2223	13.0798				CTA	12.8902	6.55903	11.2858	17.4979	11.2119	10.9023	5.29532	8.49858	8.68293	7.38964	16.6971	7.25646
	CAC	45.0609	44.3847	11.4736	5.79374	42.0912	45.3083	6.35762	12.6398	37.4553	35.0391	35.1515	15.9757				CAA	5.85443	3.49288	1.00865	15.1645	3.94366	6.48567	3.27635	1.91781	1.15774	3.83523	10.2964	2.48668
	CTG	39.1336	46.295	6.07102	3.82716	68.3021	69.4111	4.46043	12.5874	81.3152	87.2034	45.9184	18.6343				CTT	6.88976	4.22406	3.22292	3.43384	10.7925	6.24465	3.33333	3.93701	8.57401	1.85701	11.2688	4.02865
	CGT	14.8803	51.4469	7.8105	3.89785	39.9337	34.5343	2.43902	7.36698	50.7589	48.9097	35.5106	12.9121				CAA	2.43161	3.30579	1.22449	0	1.56695	4.28571	0.402145	1.01781	3.08311	3.6061	22.7456	1.52027
	CGC	24.2775	73.1507	8.38471	4.71063	64.3046	48.7734	2.86738	11.0067	71	62.0414	48.1139	14.9235				CTG	4.4843	2.75938	0.0998004	1.1236	3.94265	10.852	0.302115	0.483559	3.06011	0	1.39037	2.62361
	CAC	47.6381	34.1916	11.2232	7.1618	45.8555	46.9906	3.00481	13.079	34.7743	32.7257	34.9817	14.152				CTC	6.83761	0.128205	2.26804	2.36305	6.42202	1.84825	2.98826	2.22898	6.49496	2.76302	15.2259	4.49438
	CAA	41.5617	35.1753	11.2903	6.07407	35.0444	40.8311	5.54785	11.4202	40	46.2604	38.2682	15.0507				CTG	9.76362	2.42291	4.74347	10.1493	18.7248	12.9422	0.900901	3.16574	12.2167	5.5332	7.56477	5.64516
	CCC	39.4723	44.9172	6.38126	4.28689	29.8246	32.9586	2.75862	6.22336	37.3098	28.4719	30.8824	12.166
	CCC	45.2541	46.9607	6.07621	4.74041	35.5434	37.7028	1.51869	8.43373	48.4233	39.2545	42.4632	15.5689
	CCC	54.0893	33.3333	8.91648	6.22066	52.1324	53.8716	5.6051	10.0592	28.6741	25.3811	34.3602	11.0874
	CTA	43.2227	27.0588	6.80272	5.7572	47.0507	63.151	2.71318	9.66184	42.8295	71.8804	40.3145	15.404
	CCT	30.251	34.9515	7.03954	3.64892	15.4277	18.8953	1.96937	6.92771	34.0053	28.0047	34.6914	10.6805
	CTT	41.9048	17.1395	5.2583	5.08637	30.1388	34.0517	2.7163	7.13597	28.5556	26.731	33.7711	11.847
	CGC	22.0283	65.6495	6.42928	4.22111	36.5136	37.3259	4.42804	9.19305	87.1176	77.5907	43.3144	12.3596
	CAA	27.1889	30.5057	9.95851	5.39084	27.6958	30.3095	3.28947	8.96159	62.3169	43.6735	37.861	11.254
	CCC	27.5229	35.0706	5.46177	2.7027	19.583	19.2637	0.938967	6.82281	33.1689	23.6417	37.5892	12.3711
	CCC	33.0298	37.2642	6.05816	2.29976	21.4025	26.4016	1.07623	6.05809	35.638	32.1181	39.4912	11.6035
	CCC	47.0621	25.8271	6.20221	3.45111	43.5601	46.5498	2.96425	8.59107	34.6113	31.4927	35.0121	15.6845
	CCT	43.0435	45.9865	4.88959	2.42647	26.8062	34.2978	4.30293	6.85039	49.21	37.1905	37.3003	14.3959
	CTC	29.8047	41.4824	6.07613	2.96347	30.1173	34.4912	3.58079	6.83183	18.712	16.9927	21.1589	8.63025
	CTA	46.1972	53.0166	6.30915	3.70629	48.8385	62.2933	4.93151	7.61461	62.0809	70.2307	34.109	14.7788
	CAT	45.5927	19.9517	10.4384	4.51671	37.7442	46.4148	7.05742	12.9293	26.9908	23.2969	37.0942	17.566
	CAT	45.0187	19.0355	4.67836	3.71622	29.3961	35.7084	1.13065	10.3036	15.4251	18.5312	31.1845	11.1364
	CAC	82.9415	60.3723	6.97674	11.5646	79.9518	82.2684	3.18471	15.8643	54.0665	48.1481	64.9705	23.6583
	CGC	70.1953	57.8947	7.31707	5.34031	71.837	70.7215	3.35782	8.80077	67.4344	78.1963	50.3086	18.0253
	CTC	79.7586	38.3226	4.36573	10.0167	79.6789	82.1324	5.02326	12.1304	34.4898	48.3051	51.5913	15.8378
	CGA	79.0554	85.3408	9.07216	7.31441	83.9161	83.7332	3.95913	13.9194	91.1404	92.4749	69.3122	20.8025
	CCT	86.6593	65.9719			87.2248	87.8864			67.5707	55.4792
	CTC	80.7936	34.7876			83.7209	85.1852			35.197	36.6242
	CTA	83.9775	59.5692	3.34928	3.14894	88.017	89.1401	0.195312	5.98355	73.6842	75.6833	29.8674	7.70848
	CCT	89.1231	65.9917	4.27155	2.46046	88.958	89.9132	2.88779	3.61624	68.2122	61.8024	6.8595	7.55906
	CTC	79.8307	37.3144	4.4735	1.88235	83.4721	83.7001	0.0749625	3.99485	36.8357	36.3529	2.61389	2.7137
	CAC	89.4835	81.9183	6.93391	1.76322	93.626	94.2308	0.272851	4.40574	90.8458	87.3473	8.84956	0.368098
	CTA	84.6279	75.8657	3.66972	1.93757	84.7216	86.8454	0.582072	3.94391	40.7433	40.5757	4.85036	3.74123
	CCC	50.1099	63.7626	5.09338	2.4565	43.3622	44.6324	3.54191	3.87858	50.5316	44.3292	4.49761	3.15985
	CCA	92.3206	78.9995	3.42007	1.60202	91.9623	91.898	0.483092	3.4712	79.5995	72.4157	3.69478	0
	CAA	96.1124	94.1014	5.74018	1.1236	96.3797	96.4723	2.42261	3.58923	99.1971	97.8441	8.97285	1.48741
	CCC	65.2877	69.8498	5.36673	1.12888	48.3191	50	2.31214	2.40296	57.5868	51.6393	5.24379	0.928074
	CCT	95.7535	80.5527	4.13669	1.58259	93.7834	94.4395	4.24528	3.98104	83.689	78.839	5.1756	3.99386
	CTG	87.7684	84.7413	3.27434	0.766284	92.2267	92.8616	0.898876	2.31911	88.9854	89.1401	6.08538	2.31481
	CCC	85.9416	54.2422	6.26398	1.72626	88.1052	88.8182	3.38028	5.23187	54.9191	53.4448	11.0753	6.58617
	CCT	68.0385	73.5902	5.68807	1.18577	54.5977	59.0738	1.80383	4.59883	67.0833	62.781	12.2642	2.35849
	CTC	84.7882	73.8889	5.88813	1.48462	94.0602	92.8854	6.10048	4.26195	83.3596	89.4587	12.3314	0
	CCT	99.0512	82.8873	14.6018	0	98.8571	98.9691	0	9.72973	84.4311	90.6287	28.9125	0
	CTT	84.1574	59.9782	5.80448	1.49083	87.1753	87.8776	0.136054	5.12249	57.4251	52.766	10.3166	2.69966
	CCT	93.3385	60.0449	4.47761	0.808898	94.0363	94.2175	3.43949	4.77612	80.7504	76.3699	5.07968	4.29448
	CTG	86.8236	83.5829	4.77583	0.951374	91.4486	92.7821	0	4.55959	84.4237	88.6141	12.884	2.1692
	CCT	90.4897	72.5971	5.49662	0.910931	92.1975	92.2738	2.87687	4.86815	54.5503	57.6132	8.84956	1.43541
	CTT	80.3206	66.7722	5.00963	0.921187	84.819	85.2193	0.755668	5.19348	32.4769	38.8641	6.29496	5.1756
	CCT	60.3987	66.932	3.64173	1.61616	54.567	53.976	2.1542	4.06504	68.8486	64.2405	6.84307	0.923077
	CTG	88.3868	76.5027	5.22088	1.70394	93.9869	94.6612	1.3905	5.37746	88.8347	90.944	8.78906	4.4164
	CCG	66.2906	99.2141	6.36704	1.27877	57.5499	59.9363	1.30435	7.314	85.3992	74.9317	2.44233	0
	CGA	97.9604	100	5.43338	1.38714	99.2398	99.4184	0.547945	5.79345	99.7895	99.4955	18.0672	2.31425
	CCC	68.1021	76.2003	4.24901	1.22699	51.506	52.6556	0	4.3043	66.1507	52.6316	3.23501	0.0879507
	CCC	92.9474	82.92	3.2419	1.12721	93.3892	95.3076	0.951475	2.95567	76.1602	70.3438	2.54237	0
	CCG	97.0294	97.1715	3.86983	1.58451	96.4168	97.64	0	2.37467	94.3424	87.9828	0.932836	1.74672
	CGG	99.8904	99.5704	3.94575	1.90703	99.4604	100	1.26939	2.85006	99.9229	99.8845	8.06011	2.442
	CAA	86.4312	52.7886	4.67836	2.12389	92.9448	94.9486	0.191571	6.28571	50.119	67.0127	0.890869	16.4297

## Sheet: Supplementary Figure 2b
	GUS expression of hpGUS[G:U] lines plus the nontransgenic PPGH controls used for Southern blot (Supplementary Figure 2b)
		RP1	RP2	RP3		Average MUG per 5ug	STDEV
	PPGH11	4669.2	4431.56	4662.93		4587.9	135.429
	PPGH24	4387.98	4296.88	4312.31		4332.39	48.7574
	1	24.2737	21.469	22.6073		22.7833	1.41062
	2	48.1217	48.1763	47.7526		48.0169	0.230448
	3	45.7661	44.3991	45.7546		45.3066	0.785966
	7	25.7203	26.275	25.1197		25.705	0.577828
	5	78.5029	77.2557	77.5363		77.7649	0.654272
	6	35.7902	36.2893	35.8997		35.9931	0.262314
	7	25.98	25.156	26.857		25.9977	0.850628
	8	47.2742	46.0013	47.6801		46.9852	0.87593
	9	94.6809	98.7409	95.7874		96.403	2.09883
	10	49.0127	51.7176	46.0282		48.9195	2.84589
	11	42.3584	50.0632	48.2171		46.8796	4.02281
	12	46.176	45.9384	44.3761		45.4968	0.977864
	13	44.5539	48.5709	47.0836		46.7362	2.0309
	14	44.1737	45.1585	43.4248		44.2523	0.869525
	15	86.1584	82.6926	89.3819		86.0776	3.34536
	16	25.6337	25.2911	24.3551		25.0933	0.661821

## Sheet: Supplementary Figure 4b
		GUS expression of hpGUS[WT] and hpGUS[G:U] lines used for sRNA northern hybridization shown in Supplementary Figure 9A
		RP 1	RP 2	RP 3		MUG average per 5ug	STDEV
	1	138.819	118.566	127.951		128.445	10.1358
	2	2636.67	2478.67	2556.89		2557.41	79.0008
	3	47.8502	42.894	46.3323		45.6921	2.53936
	4	2187.09	2031.24	2108.37		2108.9	77.9291
	5	13.1519	12.615	12.9562		12.9077	0.271725
	6	1973.77	1893.96	1876.86		1914.86	51.7238
	7	1368.59	1282.97	1290.56		1314.04	47.3936
	8	8.43504	6.39667	7.86096		7.56422	1.05109
	9	3135.6	3154.31	3123.61		3137.84	15.4708
	10	123.67	123.686	127.551		124.969	2.23601
	11	99.4716	98.2322	109.557		102.42	6.21141
	12	25.4032	24.4196	27.8329		25.8852	1.75698
	13	68.23	67.5199	71.7684		69.1727	2.27579
	14	136.431	135.652	135.579		135.888	0.472464
	15	43.6216	41.4271	43.1004		42.7164	1.14652
	16	69.4076	57.494	65.1353		64.0123	6.03569
	17	18.3269	17.2912	18.6529		18.0903	0.711009
	18	48.1217	48.1763	47.7526		48.0169	0.230448
	19	45.7661	44.3991	45.7546		45.3066	0.785966

## Sheet: Supplementary Figure 6
				bisulfite data of PDS genomic region in hpPDS lines for Supplementary Figure 6 (right panel)													Summary - bisulfite data of PDS genomic region in hpPDS lines for Supplementary Figure 6 (right panel)														Summary - bisulfite data of sense PDS (top strand) of hpPDS transgene in hpPDS lines for Supplementary Figure 6 (left panel)
					nrpd1a						ago4-2								nrpd1a						ago4-2									nrpd1a						ago4-2
			WT#1	WT#2	WT#3	GU#1	GU#2	GU#3	WT#1	WT#2	WT#3	GU#1	GU#2	GU#3			WT#1	WT#2	WT#3	GU#1	GU#2	GU#3	WT#1	WT#2	WT#3	GU#1	GU#2	GU#3				WT#1	WT#2	WT#3	GU#1	GU#2	GU#3	WT#1	WT#2	WT#3	GU#1	GU#2	GU#3
			2772	2773	2774	2775	2776	2777	2778	2779	2780	2781	2782	2783			2772	2773	2774	2775	2776	2777	2778	2779	2780	2781	2782	2783				2760	2761	2762	2763	2764	2765	2766	2767	2768	2769	2770	2771
																CAT	5.95568	6.5967	7.42138	38.5437	35.7789	42.4214	7.89116	16.7647	8.07062	35.3893	37.269	38.1001			CCG	58.8562	57.6302	60	6.76259	5.03145	38.5593	63.8017	66.4239	64.9247	14.433	11.8262	10.6383
	G		0	0	0	0	0	0	0	0	0	0	0	0		CTT	7.37778	10.7311	11.7314	45.3457	41.1541	49.4568	10.6985	37.9521	15.6202	43.8466	43.5514	48.8683			CGG	64.5821	74.7668	72	0	1.38313	0	78.2683	86.0297	83.9319	0	0	0
	G		0	0	0	0	0	0	0	0	0	0	0	62		CCT	6.23539	6.56402	9.54887	40.2361	54.9395	45.6028	7.36	37.965	15.682	32.2102	34.763	41.8878			CGG	92.5676	97.7099	96.4169	6.92308	14.559	3.87205	88.5734	93.0435	92.9757	9.70537	5.45171	4.32526
	C	CAT	5.95568	6.5967	7.42138	38.5437	35.7789	42.4214	7.89116	16.7647	8.07062	35.3893	37.269	38.1001		CTC	6.72646	8.16523	11.6259	45.484	48.653	50	7.78281	15.1095	7.8793	39.392	39.7394	48.1865			CAG	84.7439	65.1584	79.7183	3.69748	0.702247	5.07614	82.5997	86.502	85.7072	5.70687	4.73876	5
	A		0	0	0	0	0	0	0	0	0	0	0	0		CCG	9.33333	9.94652	13.1451	60.9043	74.8138	63.2845	15.2821	35.6397	16.5575	59.7169	55.1034	62.5364			CTT	11.9024	16.1338	26.8966	0.422535	7.65931	5.29968	51.842	59.4732	51.6495	2.7234	3.31492	2.12604
	T		0	0	0	0	0	0	0	0	0	0	0	0		CGG	95.8294	89.1129	94.3739	97.4035	96.8877	96.8907	96.988	98.0071	97.7941	98.4181	98.4098	98.0383			CCC	66.406	66.4307	71.0415	3.32429	6.54141	5.73549	71.9392	76.0643	69.8272	2.59392	5.8121	4.06835
	T		0	0	0	0	0	0	0	0	0	0	0	0		CTT	6.19159	6.30105	8.38052	35	31.5057	47.1634	7.80543	14.1854	8.91089	35.3553	35.9125	36.5173			CCA	69.7518	77.4588	73.264	4.55192	11.5571	8.29199	75.6944	80.1813	73.7622	5.61224	5.85516	6.0512
	C	CTT	7.37778	10.7311	11.7314	45.3457	41.1541	49.4568	10.6985	37.9521	15.6202	43.8466	43.5514	48.8683		CCA	4.74684	5.19068	7.35721	43.5168	33.359	49.5788	8.97044	18.6606	10.2513	37.4904	37.296	46.129			CAA	68.4019	68.6475	74.2614	5.79937	13.6895	12.931	81.1556	83.4067	81.0237	6.55022	11.6867	10
	T		0	0	0	0	0	0	0	0	0	0	0	0		CAG	10.8586	10.7731	15.8192	60.2685	83.3451	67.7905	18.7271	35.2748	21.0836	78.447	59.6296	79.7248			CAG	85.2983	89.8089	87.0229	5.64784	9.72678	7.21421	91.9829	91.638	91.0193	6.44444	6.72515	66.6667
	T		0	0	0	0	0	0	0	0	0	0	0	0		CAT	5.53936	6.2439	10	77.4359	73.9169	48.2162	8.82917	17.6734	9.89433	31.7472	43.5809	67.4589			CAA	72.4858	95	95.3052	6.63957	6.41711	6.54206	80.3533	85.5831	81.2383	5.38556	4.00891	72.2222
	G		0	0	0	0	0	0	0	0	0	0	0	0		CGA	90.7525	90.6475	90.3361	96.0374	95.6522	94.6078	92.1604	95.6617	95.0577	96.7464	96.4502	95.9868			CAG	82.9082	85.1695	82.9787	6.54321	10.4247	8.26347	88.9579	90.1986	87.5246	3.50195	6.36161	5.74866
	G		0	0	0	0	0	0	0	0	0	0	0	0		CAC	5.96591	7.53098	8.10573	45.495	31.8118	50	10.8654	20.0592	11.4846	30.7974	28.6237	46.3496
	A		0	0	0	0	0	0	0	0	0	0	0	0		CTA	5.37975	7.12042	8.60656	28.4784	25.4091	50.5539	8.21622	17.069	9.51883	30.2226	20.7671	47.4629
	T		0	0	0	0	0	0	0	0	0	0	0	0		CAA	4.86891	6.95322	8.81643	47.5309	27.2477	52.9481	9.64591	20.0205	11.7647	32.1195	28.128	49.9662
	G		0	0	0	0	0	0	0	0	0	0	0	0		CTT	3.39157	4.92662	5.45094	19.273	17.9299	45.1477	6.59898	11.6175	6.30722	19.147	15.168	40.1009
	G		0	0	0	0	0	0	0	0	0	0	0	0		CTA	5.6137	7.12195	9.31326	48.4504	28.267	54.2591	11.09	30.7585	11.4613	36.599	25.2308	53.3928
	T		0	0	0	0	0	0	0	0	0	0	0	0		CTC	4.58891	5.85317	6.43863	21.6383	22.2141	88.0624	8.21114	17.2004	10.233	26.1646	21.9433	49.0094
	A		0	0	0	0	0	0	0	0	0	0	0	0		CAA	7.34788	9.73036	10.2138	33.1142	35.0692	16.9744	12.6168	23.4424	16.2228	38.5239	37.4679	58.7623
	A		0	0	0	0	0	0	0	0	0	0	0	0		CGA	95.567	94.5493	94.9153	97.6327	95.5577	95.4721	94.4385	97.5293	95.8	97.3944	97.1881	99.5584
	T		0	0	0	0	0	0	0	0	0	0	0	0		CAC	5.95238	8.04416	9.88836	26.0514	27.9461	61.6294	9.41358	20.059	10.9677	30.3855	25.6705	30.4591
	C	CCT	6.23539	6.56402	9.54887	40.2361	54.9395	45.6028	7.36	37.965	15.682	32.2102	34.763	41.8878		CGG	94.8594	94.4609	93.591	96.8611	95.1354	94.7397	93.9024	96.405	95.4369	96.9996	96.7269	96.8651
	C	CTC	6.72646	8.16523	11.6259	45.484	48.653	50	7.78281	15.1095	7.8793	39.392	39.7394	48.1865		CTT	5.06873	5.79839	7.03053	19.3991	21.0462	45.4248	6.27273	12.1731	7.18336	21.327	15.1934	17.4252
	T		0	0	0	0	0	0	0	0	0	0	0	0		CTC	4.25331	4.8216	5.56128	17.6162	19.6078	19.8052	5.61122	10.142	5.67227	16.4179	18.6224	22.5131
	C	CCG	9.33333	9.94652	13.1451	60.9043	74.8138	63.2845	15.2821	35.6397	16.5575	59.7169	55.1034	62.5364		CAC	7.72164	8.21256	10.1977	30.1927	30.3533	30.0079	9.67413	20.0395	10.6515	29.6784	26.3371	30.6762
	C	CGG	95.8294	89.1129	94.3739	97.4035	96.8877	96.8907	96.988	98.0071	97.7941	98.4181	98.4098	98.0383		CTA	5.13327	5.52712	6.82303	21.875	22.4292	19.8333	6.74974	11.4858	8.17204	26.7755	17.6471	26.1574
	G		0	0	0	0	0	0	0	0	0	0	0	0		CAC	6.75105	8.09372	8.56481	27.7378	29.7856	93.1298	8.13187	16.7035	9.51302	30.3757	27.4321	32.4734
	G		0	0	0	0	0	0	0	0	0	0	0	0		CTG	10.8549	10.4563	12.4617	57.5838	49.745	47.9532	16.2242	31.3582	26.3791	57.7566	39.3712	55.7208
	A		0	0	0	0	0	0	0	0	0	0	0	0		CGA	95.5534	96.3184	96.5481	97.7659	95.5484	95.3286	95.8861	97.8111	96.5779	97.7303	98.2482	98.1296
	A		0	0	0	0	0	0	0	0	0	0	0	0		CGC	86.7804	87.3224	87.4179	94.0476	90.9252	90.9091	88.4316	93.8246	92.5498	95.0154	94.6599	93.8628
	A		0	0	0	0	0	0	0	0	0	0	0	0		CTT	5.26849	5.96234	7.50782	25.67	23.6399	50.2316	6.67351	15.3292	9.15868	19.8283	17.1851	21.5553
	G		0	0	0	0	0	0	0	0	0	0	0	0		CCG	4.60674	5.14874	7.34266	40.7773	44.8254	47.5186	14.6621	30.9	16.6667	50.5369	57.756	56.6015
	G		0	0	0	0	0	0	0	0	0	0	0	0		CGC	7.26744	6.79134	8.23529	46.3303	42.775	37.7236	89.8951	94.8226	93.7991	95.8559	95.5488	95.6868
	C	CTT	6.19159	6.30105	8.38052	35	31.5057	47.1634	7.80543	14.1854	8.91089	35.3553	35.9125	36.5173		CTC	3.25694	3.65239	4.75594	16.4021	18.2339	13.6259	5.13141	11.0429	6.50195	14.6162	10.9174	13.2644
	T		0	0	0	0	0	0	0	0	0	0	0	0		CCA	4.34783	5.01002	6.73575	43.3828	45.5394	54.1867	9.34479	20.7969	9.65665	41.0463	42.4407	40.9857
	T		0	0	0	0	0	0	0	0	0	0	0	0		CAG	6.57476	6.63717	8.16803	44.2731	54.776	39.5018	11.2554	19.6078	13.9635	36.2232	31.7073	39.9514
	T		0	0	0	0	0	0	0	0	0	0	0	0		CTA	3.15271	2.85996	3.86179	11.9237	11.1872	9.63855	4.25121	6.09284	3.72915	11.0931	9.19447	10.1838
	G		0	0	0	0	0	0	0	0	0	0	0	0		CCA	3.30579	3.13853	4.27632	31.4788	30.5638	37.0576	4.98442	10.6061	4.51681	26.7786	29.362	32.3202
	T		0	0	0	0	0	0	0	0	0	0	0	0		CAT	4.16667	4.26439	5.26316	16.7158	16.8831	15.4672	5.33769	8.061	5.21173	15	14.1921	15.7676
	A		0	0	0	0	0	0	0	0	0	0	0	0		CTG	2.20126	2.75938	3.18907	15.8029	18.723	12.4224	4.09234	6.62461	3.32618	12.0482	10.0775	12.7288
	T		0	0	0	0	0	0	0	0	0	0	0	0		CTT	2.96496	3.27103	4.02685	9.91413	7.79026	8.23364	3.71025	5.62885	3.14748	7.59301	7.96325	8.46834
	G		0	0	0	0	0	0	0	0	0	0	0	0		CAA	3.56265	3.64322	4.94792	15.2605	13.264	13.9918	4.41362	8.0148	3.80835	14.2151	12.7544	12.0779
	C	CCA	4.74684	5.19068	7.35721	43.5168	33.359	49.5788	8.97044	18.6606	10.2513	37.4904	37.296	46.129		CAT	4.28571	4.52586	5	13.5076	12.7273	13.785	4.94217	7.67656	4.54545	14.1814	13.8889	13.59
	C	CAG	10.8586	10.7731	15.8192	60.2685	83.3451	67.7905	18.7271	35.2748	21.0836	78.447	59.6296	79.7248		CTG	3.38542	3.25497	4.30622	17.6689	16.8588	13.9172	3.66581	6.86275	3.95956	15.8606	13.3333	17.2166
	A		0	0	0	0	0	0	0	0	0	0	0	0
	G		0	0	0	0	0	0	0	0	0	0	0	0
	T		0	0	0	0	0	0	0	0	0	0	0	0
	A		0	0	0	0	0	0	0	0	0	0	0	0
	G		0	0	0	0	0	0	0	0	0	0	0	0
	T		0	0	0	0	0	0	0	0	0	0	0	0
	G		0	0	0	0	0	0	0	0	0	0	0	0
	G		0	0	0	0	0	0	0	0	0	0	0	0
	A		0	0	0	0	0	0	0	0	0	0	0	0
	T		0	0	0	0	0	0	0	0	0	0	0	0
	C	CAT	5.53936	6.2439	10	77.4359	73.9169	48.2162	8.82917	17.6734	9.89433	31.7472	43.5809	67.4589
	A		0	0	0	0	0	0	0	0	0	0	0	0
	T		0	0	0	0	0	0	0	0	0	0	0	0
	A		0	0	0	0	0	0	0	0	0	0	0	0
	T		0	0	0	0	0	0	0	0	0	0	0	0
	T		0	0	0	0	0	0	0	0	0	0	0	0
	C	CGA	90.7525	90.6475	90.3361	96.0374	95.6522	94.6078	92.1604	95.6617	95.0577	96.7464	96.4502	95.9868
	G		0	0	0	0	0	0	0	0	0	0	0	0
	A		0	0	0	0	0	0	0	0	0	0	0	0
	T		0	0	0	0	0	0	0	0	0	0	0	0
	C	CAC	5.96591	7.53098	8.10573	45.495	31.8118	50	10.8654	20.0592	11.4846	30.7974	28.6237	46.3496
	A		0	0	0	0	0	0	0	0	0	0	0	0
	C	CTA	5.37975	7.12042	8.60656	28.4784	25.4091	50.5539	8.21622	17.069	9.51883	30.2226	20.7671	47.4629
	T		0	0	0	0	0	0	0	0	0	0	0	0
	A		0	0	0	0	0	0	0	0	0	0	0	0
	G		0	0	0	0	0	0	0	0	0	0	0	0
	G		0	0	0	0	0	0	0	0	0	0	0	0
	T		0	0	0	0	0	0	0	0	0	0	0	0
	G		0	0	0	0	0	0	0	0	0	0	0	0
	G		0	0	0	0	0	0	0	0	0	0	0	0
	G		0	0	0	0	0	0	0	0	0	0	0	0
	G		0	0	0	0	0	0	0	0	0	0	0	0
	A		0	0	0	0	0	0	0	0	0	0	0	0
	A		0	0	0	0	0	0	0	0	0	0	0	0
	G		0	0	0	0	0	0	0	0	0	0	0	0
	T		0	0	0	0	0	0	0	0	0	0	0	0
	G		0	0	0	0	0	0	0	0	0	0	0	0
	C	CAA	4.86891	6.95322	8.81643	47.5309	27.2477	52.9481	9.64591	20.0205	11.7647	32.1195	28.128	49.9662
	A		0	0	0	0	0	0	0	0	0	0	0	0
	A		0	0	0	0	0	0	0	0	0	0	0	0
	C	CTT	3.39157	4.92662	5.45094	19.273	17.9299	45.1477	6.59898	11.6175	6.30722	19.147	15.168	40.1009
	T		0	0	0	0	0	0	0	0	0	0	0	0
	T		0	0	0	0	0	0	0	0	0	0	0	0
	A		0	0	0	0	0	0	0	0	0	0	0	0
	A		0	0	0	0	0	0	0	0	0	0	0	0
	T		0	0	0	0	0	0	0	0	0	0	0	0
	T		0	0	0	0	0	0	0	0	0	0	0	0
	C	CTA	5.6137	7.12195	9.31326	48.4504	28.267	54.2591	11.09	30.7585	11.4613	36.599	25.2308	53.3928
	T		0	0	0	0	0	0	0	0	0	0	0	0
	A		0	0	0	0	0	0	0	0	0	0	0	0
	G		0	0	0	0	0	0	0	0	0	0	0	0
	G		0	0	0	0	0	0	0	0	0	0	0	0
	A		0	0	0	0	0	0	0	0	0	0	0	0
	T		0	0	0	0	0	0	0	0	0	0	0	0
	A		0	0	0	0	0	0	0	0	0	0	0	0
	A		0	0	0	0	0	0	0	0	0	0	0	0
	A		0	0	0	0	0	0	0	0	0	0	0	0
	G		0	0	0	0	0	0	0	0	0	0	0	0
	A		0	0	0	0	0	0	0	0	0	0	0	0
	A		0	0	0	0	0	0	0	0	0	0	0	0
	A		0	0	0	0	0	0	0	0	0	0	0	0
	A		0	0	0	0	0	0	0	0	0	0	0	0
	T		0	0	0	0	0	0	0	0	0	0	0	0
	T		0	0	0	0	0	0	0	0	0	0	0	0
	G		0	0	0	0	0	0	0	0	0	0	0	0
	A		0	0	0	0	0	0	0	0	0	0	0	0
	G		0	0	0	0	0	0	0	0	0	0	0	0
	C	CTC	4.58891	5.85317	6.43863	21.6383	22.2141	88.0624	8.21114	17.2004	10.233	26.1646	21.9433	49.0094
	T		0	0	0	0	0	0	0	0	0	0	0	0
	C	CAA	7.34788	9.73036	10.2138	33.1142	35.0692	16.9744	12.6168	23.4424	16.2228	38.5239	37.4679	58.7623
	A		0	0	0	0	0	0	0	0	0	0	0	0
	A		0	0	0	0	0	0	0	0	0	0	0	0
	T		0	0	0	0	0	0	0	0	0	0	0	0
	G		0	0	0	0	0	0	0	0	0	0	0	0
	A		0	0	0	0	0	0	0	0	0	0	0	0
	C	CGA	95.567	94.5493	94.9153	97.6327	95.5577	95.4721	94.4385	97.5293	95.8	97.3944	97.1881	99.5584
	G		0	0	0	0	0	0	0	0	0	0	0	0
	A		0	0	0	0	0	0	0	0	0	0	0	0
	T		0	0	0	0	0	0	0	0	0	0	0	0
	G		0	0	0	0	0	0	0	0	0	0	0	0
	G		0	0	0	0	0	0	0	0	0	0	0	0
	C	CAC	5.95238	8.04416	9.88836	26.0514	27.9461	61.6294	9.41358	20.059	10.9677	30.3855	25.6705	30.4591
	A		0	0	0	0	0	0	0	0	0	0	0	0
	C	CGG	94.8594	94.4609	93.591	96.8611	95.1354	94.7397	93.9024	96.405	95.4369	96.9996	96.7269	96.8651
	G		0	0	0	0	0	0	0	0	0	0	0	0
	G		0	0	0	0	0	0	0	0	0	0	0	0
	T		0	0	0	0	0	0	0	0	0	0	0	0
	T		0	0	0	0	0	0	0	0	0	0	0	0
	A		0	0	0	0	0	0	0	0	0	0	0	0
	A		0	0	0	0	0	0	0	0	0	0	0	0
	G		0	0	0	0	0	0	0	0	0	0	0	0
	A		0	0	0	0	0	0	0	0	0	0	0	0
	G		0	0	0	0	0	0	0	0	0	0	0	0
	T		0	0	0	0	0	0	0	0	0	0	0	0
	T		0	0	0	0	0	0	0	0	0	0	0	0
	T		0	0	0	0	0	0	0	0	0	0	0	0
	C	CTT	5.06873	5.79839	7.03053	19.3991	21.0462	45.4248	6.27273	12.1731	7.18336	21.327	15.1934	17.4252
	T		0	0	0	0	0	0	0	0	0	0	0	0
	T		0	0	0	0	0	0	0	0	0	0	0	0
	A		0	0	0	0	0	0	0	0	0	0	0	0
	C	CTC	4.25331	4.8216	5.56128	17.6162	19.6078	19.8052	5.61122	10.142	5.67227	16.4179	18.6224	22.5131
	T		0	0	0	0	0	0	0	0	0	0	0	0
	C	CAC	7.72164	8.21256	10.1977	30.1927	30.3533	30.0079	9.67413	20.0395	10.6515	29.6784	26.3371	30.6762
	A		0	0	0	0	0	0	0	0	0	0	0	0
	C	CTA	5.13327	5.52712	6.82303	21.875	22.4292	19.8333	6.74974	11.4858	8.17204	26.7755	17.6471	26.1574
	T		0	0	0	0	0	0	0	0	0	0	0	0
	A		0	0	0	0	0	0	0	0	0	0	0	0
	A		0	0	0	0	0	0	0	0	0	0	0	0
	T		0	0	0	0	0	0	0	0	0	0	0	0
	G		0	0	0	0	0	0	0	0	0	0	0	0
	G		0	0	0	0	0	0	0	0	0	0	0	0
	A		0	0	0	0	0	0	0	0	0	0	0	0
	A		0	0	0	0	0	0	0	0	0	0	0	0
	G		0	0	0	0	0	0	0	0	0	0	0	0
	C	CAC	6.75105	8.09372	8.56481	27.7378	29.7856	93.1298	8.13187	16.7035	9.51302	30.3757	27.4321	32.4734
	A		0	0	0	0	0	0	0	0	0	0	0	0
	C	CTG	10.8549	10.4563	12.4617	57.5838	49.745	47.9532	16.2242	31.3582	26.3791	57.7566	39.3712	55.7208
	T		0	0	0	0	0	0	0	0	0	0	0	0
	G		0	0	0	0	0	0	0	0	0	0	0	0
	T		0	0	0	0	0	0	0	0	0	0	0	0
	C	CGA	95.5534	96.3184	96.5481	97.7659	95.5484	95.3286	95.8861	97.8111	96.5779	97.7303	98.2482	98.1296
	G		0	0	0	0	0	0	0	0	0	0	0	0
	A		0	0	0	0	0	0	0	0	0	0	0	0
	A		0	0	0	0	0	0	0	0	0	0	0	0
	G		0	0	0	0	0	0	0	0	0	0	0	0
	G		0	0	0	0	0	0	0	0	0	0	0	0
	A		0	0	0	0	0	0	0	0	0	0	0	0
	G		0	0	0	0	0	0	0	0	0	0	0	0
	A		0	0	0	0	0	0	0	0	0	0	0	0
	C	CGC	86.7804	87.3224	87.4179	94.0476	90.9252	90.9091	88.4316	93.8246	92.5498	95.0154	94.6599	93.8628
	G		0	0	0	0	0	0	0	0	0	0	0	0
	C	CTT	5.26849	5.96234	7.50782	25.67	23.6399	50.2316	6.67351	15.3292	9.15868	19.8283	17.1851	21.5553
	T		0	0	0	0	0	0	0	0	0	0	0	0
	T		0	0	0	0	0	0	0	0	0	0	0	0
	A		0	0	0	0	0	0	0	0	0	0	0	0
	T		0	0	0	0	0	0	0	0	0	0	0	0
	G		0	0	0	0	0	0	0	0	0	0	0	0
	T		0	0	0	0	0	0	0	0	0	0	0	0
	G		0	0	0	0	0	0	0	0	0	0	0	0
	T		0	0	0	0	0	0	0	0	0	0	0	0
	T		0	0	0	0	0	0	0	0	0	0	0	0
	T		0	0	0	0	0	0	0	0	0	0	0	0
	G		0	0	0	0	0	0	0	0	0	0	0	0
	C	CCG	4.60674	5.14874	7.34266	40.7773	44.8254	47.5186	14.6621	30.9	16.6667	50.5369	57.756	56.6015
	C	CGC	7.26744	6.79134	8.23529	46.3303	42.775	37.7236	89.8951	94.8226	93.7991	95.8559	95.5488	95.6868
	G		0	0	0	0	0	0	0	0	0	0	0	0
	C	CTC	3.25694	3.65239	4.75594	16.4021	18.2339	13.6259	5.13141	11.0429	6.50195	14.6162	10.9174	13.2644
	T		0	0	0	0	0	0	0	0	0	0	0	0
	C	CCA	4.34783	5.01002	6.73575	43.3828	45.5394	54.1867	9.34479	20.7969	9.65665	41.0463	42.4407	40.9857
	C	CAG	6.57476	6.63717	8.16803	44.2731	54.776	39.5018	11.2554	19.6078	13.9635	36.2232	31.7073	39.9514
	A		0	0	0	0	0	0	0	0	0	0	0	0
	G		0	0	0	0	0	0	0	0	0	0	0	0
	G		0	0	0	0	0	0	0	0	0	0	0	0
	T		0	0	0	0	0	0	0	0	0	0	0	0
	T		0	0	0	0	0	0	0	0	0	0	0	0
	T		0	0	0	0	0	0	0	0	0	0	0	0
	A		0	0	0	0	0	0	0	0	0	0	0	0
	C	CTA	3.15271	2.85996	3.86179	11.9237	11.1872	9.63855	4.25121	6.09284	3.72915	11.0931	9.19447	10.1838
	T		0	0	0	0	0	0	0	0	0	0	0	0
	A		0	0	0	0	0	0	0	0	0	0	0	0
	C	CCA	3.30579	3.13853	4.27632	31.4788	30.5638	37.0576	4.98442	10.6061	4.51681	26.7786	29.362	32.3202
	C	CAT	4.16667	4.26439	5.26316	16.7158	16.8831	15.4672	5.33769	8.061	5.21173	15	14.1921	15.7676
	A		0	0	0	0	0	0	0	0	0	0	0	0
	T		0	0	0	0	0	0	0	0	0	0	0	0
	G		0	0	0	0	0	0	0	0	0	0	0	0
	C	CTG	2.20126	2.75938	3.18907	15.8029	18.723	12.4224	4.09234	6.62461	3.32618	12.0482	10.0775	12.7288
	T		0	0	0	0	0	0	0	0	0	0	0	0
	G		0	0	0	0	0	0	0	0	0	0	0	0
	T		0	0	0	0	0	0	0	0	0	0	0	0
	C	CTT	2.96496	3.27103	4.02685	9.91413	7.79026	8.23364	3.71025	5.62885	3.14748	7.59301	7.96325	8.46834
	T		0	0	0	0	0	0	0	0	0	0	0	0
	T		0	0	0	0	0	0	0	0	0	0	0	0
	G		0	0	0	0	0	0	0	0	0	0	0	0
	T		0	0	0	0	0	0	0	0	0	0	0	0
	G		0	0	0	0	0	0	0	0	0	0	0	0
	G		0	0	0	0	0	0	0	0	0	0	0	0
	G		0	0	0	0	0	0	0	0	0	0	0	0
	T		0	0	0	0	0	0	0	0	0	0	0	0
	T		0	0	0	0	0	0	0	0	0	0	0	0
	T		0	0	0	0	0	0	0	0	0	0	0	0
	A		0	0	0	0	0	0	0	0	0	0	0	0
	A		0	0	0	0	0	0	0	0	0	0	0	0
	C	CAA	3.56265	3.64322	4.94792	15.2605	13.264	13.9918	4.41362	8.0148	3.80835	14.2151	12.7544	12.0779
	A		0	0	0	0	0	0	0	0	0	0	0	0
	A		0	0	0	0	0	0	0	0	0	0	0	0
	T		0	0	0	0	0	0	0	0	0	0	0	0
	T		0	0	0	0	0	0	0	0	0	0	0	0
	C	CAT	4.28571	4.52586	5	13.5076	12.7273	13.785	4.94217	7.67656	4.54545	14.1814	13.8889	13.59
	A		0	0	0	0	0	0	0	0	0	0	0	0
	T		0	0	0	0	0	0	0	0	0	0	0	0
	C	CTG	3.38542	3.25497	4.30622	17.6689	16.8588	13.9172	3.66581	6.86275	3.95956	15.8606	13.3333	17.2166
	T		0	0	0	0	0	0	0	0	0	0	0	0
	G		0	0	0	0	0	0	0	0	0	0	0	0
	G		0	0	0	0	0	0	0	0	0	0	0	0
	T	Primer	0	0	0	0	0	0	0	0	0	0	0	0
	A		0	0	0	0	0	0	0	0	0	0	0	0
	T		0	0	0	0	0	0	0	0	0	0	0	0
	C		0	0	0	0	0	0	0	0	0	0	0	0
	C		0	0	0	0	0	0	0	0	0	0	0	0
	T		0	0	0	0	0	0	0	0	0	0	0	0
	G		0	0	0	0	0	0	0	0	0	0	0	0
	C		0	0	0	0	0	0	0	0	0	0	0	0
	T		0	0	0	0	0	0	0	0	0	0	0	0
	T		0	0	0	0	0	0	0	0	0	0	0	0
	T		0	0	0	0	0	0	0	0	0	0	0	0
	T		0	0	0	0	0	0	0	0	0	0	0	0
	A		0	0	0	0	0	0	0	0	0	0	0	0
	A		0	0	0	0	0	0	0	0	0	0	0	0
	T		0	0	0	0	0	0	0	0	0	0	0	0
	A		0	0	0	0	0	0	0	0	0	0	0	0
	T		0	0	0	0	0	0	0	0	0	0	0	0
	G		0	0	0	0	0	0	0	0	0	0	0	0
	T		0	0	0	0	0	0	0	0	0	0	0	0
	A		0	0	0	0	0	0	0	0	0	0	0	0
	T		0	0	0	0	0	0	0	0	0	0	0	0
	G		0	0	0	0	0	0	0	0	0	0	0	0
	A		0	0	0	0	0	0	0	0	0	0	0	0

[truncated: 2 more sheets: Supplementary Figure 7, Supplementary Figure 8]
